# Supplementary material for: {(1R,3S)-2-Benzyl-6,7-dimeth­oxy-1-phenyl-1,2,3,4-tetra­hydro­isoquinolin-3-yl}diphenyl­methanol
Source: Acta Crystallogr Sect E Struct Rep Online. 2010 Feb 17;66(Pt 3):o638. doi: 10.1107/S1600536810005295 (PMC2983732; doi:10.1107/S1600536810005295)
Supplement: Supplementary file 1 [file e-66-0o638-sup1.cif]

##############################################################################
###                                                                        ###
###        Electronic paper (Acta Crystallographica Section E)             ###
###                                                                        ###
##############################################################################
#                                                                            #
# This CIF contains the data in a paper accepted for publication in Acta     #
# Crystallographica Section E. It conforms to the requirements of Notes      #
# for Authors for Section E, and has been peer reviewed under the auspices   #
# of the IUCr Commission on Journals.                                        #
#                                                                            #
# Full details of the Crystallographic Information File format               #
# are given in the paper "The Crystallographic Information File (CIF):       #
# a New Standard Archive File for Crystallography" by S. R. Hall, F. H.      #
# Allen and I. D. Brown [Acta Cryst. (1991), A47, 655-685].                  #
#                                                                            #
# The current version of the core CIF dictionary is obtainable from          #
# ftp://ftp.iucr.org/pub/cif_core.dic. The current version number is 2.4.    #
#                                                                            #
# Software is freely available for graphical display of the structure(s) in  #
# this CIF.  For information consult the CIF home page http://www.iucr.org/  #
# cif/home.html                                                              #
#                                                                            #
# This file may be used for bona fide research purposes within the           #
# scientific community so long as proper attribution is given to the journal # 
# article from which it was obtained.                                        #
#                                                                            #
##############################################################################
                                             
data_I
_audit_creation_method     SHELXL-97
_chemical_name_systematic
;
{(1<i>R</i>,3<i>S</i>)-2-benzyl-6,7-dimethoxy-1-phenyl-1,2,3,4-
tetrahydroisoquinolin-3-yl}diphenylmethanol
;
_chemical_name_common     tetrahydroisoquinoline
_chemical_formula_moiety     'C37 H35 N O3'
_chemical_formula_sum     'C37 H35 N O3'
_chemical_formula_iupac     'C37 H35 N O3'
_chemical_formula_weight     541.66
_chemical_melting_point     478
_symmetry_cell_setting     'Monoclinic'
_symmetry_space_group_name_H-M     'P 21'
_symmetry_space_group_name_Hall     'P 2yb'
loop_
    _symmetry_equiv_pos_as_xyz
    'x, y, z'
    '-x, y+1/2, -z'
_cell_length_a     11.9706(5)
_cell_length_b     10.1934(4)
_cell_length_c     13.1515(5)
_cell_angle_alpha     90.00
_cell_angle_beta     116.546(2)
_cell_angle_gamma     90.00
_cell_volume     1435.58(10)
_cell_formula_units_Z     2
_cell_measurement_reflns_used     15260
_cell_measurement_theta_min     4.13
_cell_measurement_theta_max     64.08
_cell_measurement_temperature     173(2)
_exptl_crystal_description     needle
_exptl_crystal_colour     light-yellow
_exptl_crystal_size_max     0.22
_exptl_crystal_size_mid     0.14
_exptl_crystal_size_min     0.12
_exptl_crystal_density_diffrn     1.253
_exptl_crystal_density_meas     ?
_exptl_crystal_density_method     'not measured'
_exptl_crystal_F_000     576
_exptl_absorpt_coefficient_mu     0.618
_exptl_absorpt_correction_type     multi-scan
_exptl_absorpt_process_details     '(SADABS; Bruker, 2006)'
_exptl_absorpt_correction_T_min     0.8761
_exptl_absorpt_correction_T_max     0.9296
_exptl_special_details
;
Half sphere of data collected using SAINT strategy (Bruker, 2006). Crystal to
detector distance = 50 mm; combination of \f and \w scans of 0.5\%, 70 s per
\%, 2 iterations.
;
_diffrn_ambient_temperature     173(2)
_diffrn_radiation_type     CuK\a
_diffrn_radiation_wavelength     1.54184
_diffrn_radiation_source     'fine-focus sealed tube'
_diffrn_radiation_monochromator     graphite
_diffrn_measurement_device_type     'Bruker Kappa Duo APEXII'
_diffrn_measurement_method     '0.5\% \f scans and \w scans'
_diffrn_reflns_number     15262
_diffrn_reflns_av_R_equivalents     0.0254
_diffrn_reflns_av_sigmaI/netI     0.0159
_diffrn_reflns_theta_min     4.13
_diffrn_reflns_theta_max     64.08
_diffrn_reflns_theta_full     64.08
_diffrn_measured_fraction_theta_max     0.989
_diffrn_measured_fraction_theta_full     0.989
_diffrn_reflns_limit_h_min     -13
_diffrn_reflns_limit_h_max     13
_diffrn_reflns_limit_k_min     -11
_diffrn_reflns_limit_k_max     11
_diffrn_reflns_limit_l_min     -15
_diffrn_reflns_limit_l_max     15
_diffrn_standards_number     n/a
_diffrn_standards_interval_count     n/a
_diffrn_standards_interval_time     n/a
_diffrn_standards_decay_%     0
_refine_special_details
;
Refinement of <i>F</i>^2^ against ALL reflections. The weighted <i>R</i>-factor
wR and goodness of fit <i>S</i> are based on <i>F</i>^2^, conventional
<i>R</i>-factors <i>R</i> are based on <i>F</i>, with <i>F</i> set to zero for
negative <i>F</i>^2^. The threshold expression of <i>F</i>^2^ >
\s(<i>F</i>^2^) is used only for calculating <i>R</i>-factors(gt) etc. and is
not relevant to the choice of reflections for refinement. <i>R</i>-factors
based on <i>F</i>^2^ are statistically about twice as large as those based on
<i>F</i>, and <i>R</i>- factors based on ALL data will be even larger.
;
_reflns_number_total     2514
_reflns_number_gt     2451
_reflns_threshold_expression     I>2\s(I)
_refine_ls_structure_factor_coef     Fsqd
_refine_ls_matrix_type     full
_refine_ls_R_factor_all     0.0261
_refine_ls_R_factor_gt     0.0254
_refine_ls_wR_factor_gt     0.0676
_refine_ls_wR_factor_ref     0.0683
_refine_ls_goodness_of_fit_ref     1.104
_refine_ls_restrained_S_all     1.104
_refine_ls_number_reflns     2514
_refine_ls_number_parameters     375
_refine_ls_number_restraints     1
_refine_ls_hydrogen_treatment     mixed
_refine_ls_weighting_scheme     calc
_refine_ls_weighting_details
         'calc w=1/[\s^2^(Fo^2^)+(0.0394P)^2^+0.1556P] where P=(Fo^2^+2Fc^2^)/3'
_atom_sites_solution_hydrogens     difmap
_atom_sites_solution_primary     direct
_atom_sites_solution_secondary     difmap
_refine_ls_shift/su_max     ?
_refine_ls_shift/su_max_lt     0.001
_refine_ls_shift/esd_max     <0.001
_refine_ls_shift/su_mean     <0.001
_refine_diff_density_max     0.138
_refine_diff_density_min     -0.118
_refine_ls_extinction_method     SHELXL
_refine_ls_extinction_coef     0.0019(4)
_refine_ls_extinction_expression
                                  'Fc^*^=kFc[1+0.001xFc^2^\l^3^/sin(2\q)]^-1/4^'
loop_
    _atom_type_symbol
    _atom_type_description
    _atom_type_scat_dispersion_real
    _atom_type_scat_dispersion_imag
    _atom_type_scat_source
    'C' 'C' 0.0181 0.0091
                         'International Tables Vol C Tables 4.2.6.8 and 6.1.1.4'
    'H' 'H' 0.0000 0.0000
                         'International Tables Vol C Tables 4.2.6.8 and 6.1.1.4'
    'N' 'N' 0.0311 0.0180
                         'International Tables Vol C Tables 4.2.6.8 and 6.1.1.4'
    'O' 'O' 0.0492 0.0322
                         'International Tables Vol C Tables 4.2.6.8 and 6.1.1.4'
_computing_data_collection     'APEX2 (Bruker, 2006)'
_computing_cell_refinement     'SAINT (Bruker, 2006)'
_computing_data_reduction     'SAINT (Bruker, 2006)'
_computing_structure_solution     'SHELXS97 (Sheldrick, 2008)'
_computing_structure_refinement     'SHELXL97 (Sheldrick, 2008)'
_computing_molecular_graphics
                      'ORTEP-3 (Farrugia, 1997) and DIAMOND (Brandenburg, 1998)'
_computing_publication_material     'SHELXL97 (Sheldrick, 2008)'
loop_
    _atom_site_type_symbol
    _atom_site_label
    _atom_site_fract_x
    _atom_site_fract_y
    _atom_site_fract_z
    _atom_site_U_iso_or_equiv
    _atom_site_adp_type
    _atom_site_calc_flag
    _atom_site_refinement_flags
    _atom_site_occupancy
    _atom_site_disorder_assembly
    _atom_site_disorder_group
    O O1 0.22854(13) 0.26734(16) 1.12303(10) 0.0431(3) Uani d . 1 . .
    O O2 0.04675(14) 0.12697(17) 0.98256(12) 0.0500(4) Uani d . 1 . .
    O O3 0.05661(12) 0.42417(16) 0.44410(11) 0.0404(3) Uani d . 1 . .
    H H3O -0.004(3) 0.362(3) 0.413(2) 0.075(9) Uiso d . 1 . .
    N N1 0.25806(13) 0.46610(15) 0.69414(12) 0.0293(3) Uani d . 1 . .
    C C1 0.32465(16) 0.43732(19) 0.81717(14) 0.0301(4) Uani d . 1 . .
    H H1 0.3345 0.5232 0.8571 0.036 Uiso calc R 1 . .
    C C2 0.24903(16) 0.34980(18) 0.85715(15) 0.0308(4) Uani d . 1 . .
    C C3 0.27894(17) 0.34611(19) 0.97314(15) 0.0329(4) Uani d . 1 . .
    H H3 0.3486 0.3948 1.0255 0.040 Uiso calc R 1 . .
    C C4 0.20987(17) 0.2737(2) 1.01278(15) 0.0346(4) Uani d . 1 . .
    C C5 0.10937(17) 0.1980(2) 0.93545(16) 0.0366(4) Uani d . 1 . .
    C C6 0.08020(17) 0.2006(2) 0.82194(15) 0.0348(4) Uani d . 1 . .
    H H6 0.0123 0.1494 0.7702 0.042 Uiso calc R 1 . .
    C C7 0.14841(16) 0.27720(19) 0.78076(15) 0.0315(4) Uani d . 1 . .
    C C8 0.10892(16) 0.2823(2) 0.65460(15) 0.0327(4) Uani d . 1 . .
    H H8A 0.0316 0.3350 0.6169 0.039 Uiso calc R 1 . .
    H H8B 0.0906 0.1924 0.6229 0.039 Uiso calc R 1 . .
    C C9 0.21113(16) 0.34278(18) 0.63028(14) 0.0294(4) Uani d . 1 . .
    H H9 0.2827 0.2798 0.6612 0.035 Uiso calc R 1 . .
    C C10 0.17522(16) 0.35837(19) 0.50136(15) 0.0310(4) Uani d . 1 . .
    C C11 0.16612(15) 0.22675(19) 0.44078(15) 0.0307(4) Uani d . 1 . .
    C C12 0.19679(17) 0.1051(2) 0.49339(15) 0.0339(4) Uani d . 1 . .
    H H12 0.2266 0.0994 0.5734 0.041 Uiso calc R 1 . .
    C C13 0.18466(18) -0.0085(2) 0.43084(18) 0.0384(4) Uani d . 1 . .
    H H13 0.2054 -0.0910 0.4683 0.046 Uiso calc R 1 . .
    C C14 0.14278(19) -0.0023(2) 0.31498(18) 0.0409(5) Uani d . 1 . .
    H H14 0.1338 -0.0802 0.2724 0.049 Uiso calc R 1 . .
    C C15 0.11407(19) 0.1175(2) 0.26129(16) 0.0434(5) Uani d . 1 . .
    H H15 0.0862 0.1227 0.1815 0.052 Uiso calc R 1 . .
    C C16 0.12580(18) 0.2302(2) 0.32337(16) 0.0394(5) Uani d . 1 . .
    H H16 0.1059 0.3123 0.2853 0.047 Uiso calc R 1 . .
    C C17 0.27291(17) 0.44212(19) 0.48694(14) 0.0334(4) Uani d . 1 . .
    C C18 0.2411(2) 0.5509(2) 0.41693(18) 0.0489(5) Uani d . 1 . .
    H H18 0.1563 0.5780 0.3789 0.059 Uiso calc R 1 . .
    C C19 0.3321(3) 0.6211(3) 0.4016(2) 0.0626(7) Uani d . 1 . .
    H H19 0.3091 0.6952 0.3527 0.075 Uiso calc R 1 . .
    C C20 0.4552(3) 0.5837(3) 0.4569(2) 0.0636(7) Uani d . 1 . .
    H H20 0.5172 0.6317 0.4463 0.076 Uiso calc R 1 . .
    C C21 0.4880(2) 0.4767(3) 0.5273(2) 0.0553(6) Uani d . 1 . .
    H H21 0.5729 0.4504 0.5656 0.066 Uiso calc R 1 . .
    C C22 0.39822(18) 0.4074(2) 0.54256(18) 0.0409(5) Uani d . 1 . .
    H H22 0.4224 0.3340 0.5923 0.049 Uiso calc R 1 . .
    C C23 0.45677(16) 0.38930(19) 0.84700(14) 0.0314(4) Uani d . 1 . .
    C C24 0.50143(18) 0.2662(2) 0.89154(16) 0.0392(4) Uani d . 1 . .
    H H24 0.4496 0.2076 0.9075 0.047 Uiso calc R 1 . .
    C C25 0.6210(2) 0.2279(2) 0.9130(2) 0.0513(5) Uani d . 1 . .
    H H25 0.6500 0.1428 0.9424 0.062 Uiso calc R 1 . .
    C C26 0.6982(2) 0.3123(3) 0.8920(2) 0.0532(6) Uani d . 1 . .
    H H26 0.7797 0.2852 0.9058 0.064 Uiso calc R 1 . .
    C C27 0.65631(19) 0.4367(3) 0.85060(19) 0.0526(6) Uani d . 1 . .
    H H27 0.7097 0.4966 0.8381 0.063 Uiso calc R 1 . .
    C C28 0.53601(18) 0.4734(2) 0.82747(18) 0.0447(5) Uani d . 1 . .
    H H28 0.5071 0.5583 0.7975 0.054 Uiso calc R 1 . .
    C C29 0.3369(2) 0.3293(3) 1.20594(16) 0.0490(5) Uani d . 1 . .
    H H29A 0.3399 0.3181 1.2811 0.074 Uiso calc R 1 . .
    H H29B 0.3344 0.4230 1.1885 0.074 Uiso calc R 1 . .
    H H29C 0.4112 0.2896 1.2055 0.074 Uiso calc R 1 . .
    C C30 -0.0409(2) 0.0329(3) 0.9135(2) 0.0639(7) Uani d . 1 . .
    H H30A -0.0784 -0.0106 0.9573 0.096 Uiso calc R 1 . .
    H H30B 0.0012 -0.0324 0.8880 0.096 Uiso calc R 1 . .
    H H30C -0.1064 0.0765 0.8473 0.096 Uiso calc R 1 . .
    C C31 0.16184(17) 0.5677(2) 0.67155(17) 0.0359(4) Uani d . 1 . .
    H H31A 0.1115 0.5449 0.7117 0.043 Uiso calc R 1 . .
    H H31B 0.1052 0.5709 0.5891 0.043 Uiso calc R 1 . .
    C C32 0.22097(17) 0.7003(2) 0.71081(16) 0.0391(5) Uani d . 1 . .
    C C33 0.1997(2) 0.7730(3) 0.7892(2) 0.0552(6) Uani d . 1 . .
    H H33 0.1479 0.7391 0.8206 0.066 Uiso calc R 1 . .
    C C34 0.2552(3) 0.8977(3) 0.8222(2) 0.0750(9) Uani d . 1 . .
    H H34 0.2416 0.9479 0.8765 0.090 Uiso calc R 1 . .
    C C35 0.3287(3) 0.9462(3) 0.7760(2) 0.0765(9) Uani d . 1 . .
    H H35 0.3647 1.0310 0.7973 0.092 Uiso calc R 1 . .
    C C36 0.3507(2) 0.8743(3) 0.6998(2) 0.0637(7) Uani d . 1 . .
    H H36 0.4025 0.9088 0.6686 0.076 Uiso calc R 1 . .
    C C37 0.2985(2) 0.7520(2) 0.66755(19) 0.0495(5) Uani d . 1 . .
    H H37 0.3156 0.7021 0.6151 0.059 Uiso calc R 1 . .
loop_
    _atom_site_aniso_label
    _atom_site_aniso_U_11
    _atom_site_aniso_U_22
    _atom_site_aniso_U_33
    _atom_site_aniso_U_12
    _atom_site_aniso_U_13
    _atom_site_aniso_U_23
    O1 0.0513(8) 0.0493(8) 0.0319(6) -0.0119(7) 0.0214(6) -0.0048(6)
    O2 0.0593(9) 0.0570(10) 0.0414(7) -0.0261(8) 0.0294(7) -0.0056(7)
    O3 0.0328(7) 0.0446(8) 0.0367(7) 0.0091(7) 0.0094(5) 0.0015(7)
    N1 0.0304(7) 0.0272(8) 0.0309(7) -0.0005(6) 0.0143(6) 0.0002(6)
    C1 0.0332(9) 0.0264(9) 0.0315(8) -0.0034(8) 0.0154(7) -0.0028(8)
    C2 0.0342(9) 0.0278(9) 0.0335(9) -0.0016(8) 0.0179(7) -0.0032(8)
    C3 0.0372(9) 0.0308(10) 0.0325(8) -0.0048(8) 0.0171(7) -0.0061(8)
    C4 0.0431(10) 0.0336(10) 0.0317(8) -0.0012(9) 0.0209(8) -0.0022(8)
    C5 0.0419(10) 0.0360(11) 0.0384(9) -0.0066(9) 0.0239(8) -0.0022(9)
    C6 0.0363(9) 0.0347(10) 0.0359(9) -0.0082(8) 0.0185(8) -0.0058(8)
    C7 0.0341(9) 0.0292(9) 0.0348(9) -0.0022(8) 0.0184(7) -0.0037(8)
    C8 0.0340(9) 0.0334(10) 0.0324(9) -0.0038(8) 0.0164(7) -0.0041(8)
    C9 0.0306(8) 0.0272(9) 0.0320(9) 0.0002(7) 0.0153(7) -0.0010(7)
    C10 0.0299(9) 0.0320(10) 0.0321(9) 0.0035(8) 0.0146(7) 0.0032(8)
    C11 0.0274(8) 0.0360(10) 0.0326(9) -0.0043(8) 0.0169(7) -0.0012(8)
    C12 0.0354(9) 0.0362(10) 0.0313(9) 0.0015(8) 0.0160(7) -0.0006(8)
    C13 0.0367(10) 0.0337(11) 0.0480(11) 0.0005(8) 0.0218(9) -0.0014(9)
    C14 0.0415(10) 0.0444(12) 0.0462(11) -0.0106(9) 0.0281(9) -0.0145(9)
    C15 0.0504(11) 0.0527(13) 0.0334(9) -0.0138(11) 0.0245(9) -0.0082(10)
    C16 0.0465(10) 0.0420(12) 0.0331(9) -0.0069(9) 0.0208(8) 0.0017(9)
    C17 0.0421(10) 0.0290(10) 0.0332(8) -0.0022(8) 0.0206(8) -0.0022(8)
    C18 0.0616(13) 0.0418(12) 0.0446(11) 0.0023(11) 0.0248(10) 0.0105(10)
    C19 0.100(2) 0.0388(13) 0.0616(14) -0.0096(14) 0.0470(14) 0.0111(12)
    C20 0.0764(18) 0.0510(16) 0.0845(18) -0.0174(13) 0.0548(15) 0.0012(14)
    C21 0.0490(12) 0.0551(15) 0.0755(16) -0.0087(12) 0.0401(12) -0.0028(13)
    C22 0.0422(10) 0.0355(11) 0.0525(11) 0.0002(9) 0.0278(9) 0.0036(9)
    C23 0.0319(9) 0.0327(10) 0.0274(8) -0.0035(8) 0.0113(7) -0.0033(7)
    C24 0.0394(10) 0.0300(10) 0.0444(10) -0.0043(9) 0.0154(8) -0.0038(9)
    C25 0.0447(11) 0.0395(12) 0.0604(13) 0.0066(10) 0.0151(10) -0.0008(10)
    C26 0.0353(10) 0.0587(16) 0.0612(14) 0.0057(11) 0.0174(10) -0.0032(12)
    C27 0.0374(11) 0.0624(16) 0.0598(13) -0.0038(11) 0.0233(10) 0.0089(13)
    C28 0.0377(10) 0.0435(12) 0.0524(11) -0.0004(9) 0.0197(9) 0.0118(10)
    C29 0.0525(12) 0.0600(14) 0.0337(10) -0.0104(11) 0.0185(9) -0.0055(10)
    C30 0.0733(16) 0.0710(18) 0.0550(13) -0.0382(15) 0.0354(12) -0.0082(13)
    C31 0.0318(9) 0.0307(10) 0.0434(10) 0.0024(8) 0.0152(8) -0.0016(8)
    C32 0.0346(9) 0.0282(10) 0.0416(10) 0.0059(8) 0.0057(8) 0.0012(9)
    C33 0.0553(13) 0.0428(13) 0.0526(12) 0.0115(11) 0.0108(10) -0.0074(11)
    C34 0.093(2) 0.0450(16) 0.0549(14) 0.0174(15) 0.0041(14) -0.0155(12)
    C35 0.0830(19) 0.0335(14) 0.0658(16) -0.0077(13) -0.0091(14) 0.0039(13)
    C36 0.0584(14) 0.0397(13) 0.0640(15) -0.0079(11) 0.0014(11) 0.0134(12)
    C37 0.0462(11) 0.0364(12) 0.0537(12) 0.0007(10) 0.0113(9) 0.0092(10)
_geom_special_details
;
All esds (except the esd in the dihedral angle between two l.s. planes) are
estimated using the full covariance matrix. The cell esds are taken into
account individually in the estimation of esds in distances, angles and
torsion angles; correlations between esds in cell parameters are only used
when they are defined by crystal symmetry. An approximate (isotropic)
treatment of cell esds is used for estimating esds involving l.s. planes.
;
loop_
    _geom_bond_atom_site_label_1
    _geom_bond_atom_site_label_2
    _geom_bond_site_symmetry_2
    _geom_bond_distance
    _geom_bond_publ_flag
    O1 C4 . 1.366(2) ?
    O1 C29 . 1.416(3) ?
    O2 C5 . 1.373(2) ?
    O2 C30 . 1.412(3) ?
    O3 C10 . 1.441(2) ?
    O3 H3O . 0.91(3) ?
    N1 C9 . 1.476(2) ?
    N1 C31 . 1.477(2) ?
    N1 C1 . 1.479(2) ?
    C1 C2 . 1.522(2) ?
    C1 C23 . 1.530(2) ?
    C1 H1 . 1.0000 ?
    C2 C7 . 1.388(3) ?
    C2 C3 . 1.403(2) ?
    C3 C4 . 1.373(3) ?
    C3 H3 . 0.9500 ?
    C4 C5 . 1.408(3) ?
    C5 C6 . 1.373(3) ?
    C6 C7 . 1.402(3) ?
    C6 H6 . 0.9500 ?
    C7 C8 . 1.509(2) ?
    C8 C9 . 1.526(2) ?
    C8 H8A . 0.9900 ?
    C8 H8B . 0.9900 ?
    C9 C10 . 1.560(2) ?
    C9 H9 . 1.0000 ?
    C10 C17 . 1.527(3) ?
    C10 C11 . 1.539(3) ?
    C11 C12 . 1.387(3) ?
    C11 C16 . 1.397(3) ?
    C12 C13 . 1.390(3) ?
    C12 H12 . 0.9500 ?
    C13 C14 . 1.376(3) ?
    C13 H13 . 0.9500 ?
    C14 C15 . 1.375(3) ?
    C14 H14 . 0.9500 ?
    C15 C16 . 1.379(3) ?
    C15 H15 . 0.9500 ?
    C16 H16 . 0.9500 ?
    C17 C18 . 1.382(3) ?
    C17 C22 . 1.389(3) ?
    C18 C19 . 1.392(3) ?
    C18 H18 . 0.9500 ?
    C19 C20 . 1.374(4) ?
    C19 H19 . 0.9500 ?
    C20 C21 . 1.370(4) ?
    C20 H20 . 0.9500 ?
    C21 C22 . 1.373(3) ?
    C21 H21 . 0.9500 ?
    C22 H22 . 0.9500 ?
    C23 C28 . 1.385(3) ?
    C23 C24 . 1.387(3) ?
    C24 C25 . 1.386(3) ?
    C24 H24 . 0.9500 ?
    C25 C26 . 1.378(3) ?
    C25 H25 . 0.9500 ?
    C26 C27 . 1.382(4) ?
    C26 H26 . 0.9500 ?
    C27 C28 . 1.384(3) ?
    C27 H27 . 0.9500 ?
    C28 H28 . 0.9500 ?
    C29 H29A . 0.9800 ?
    C29 H29B . 0.9800 ?
    C29 H29C . 0.9800 ?
    C30 H30A . 0.9800 ?
    C30 H30B . 0.9800 ?
    C30 H30C . 0.9800 ?
    C31 C32 . 1.506(3) ?
    C31 H31A . 0.9900 ?
    C31 H31B . 0.9900 ?
    C32 C33 . 1.382(3) ?
    C32 C37 . 1.391(3) ?
    C33 C34 . 1.410(4) ?
    C33 H33 . 0.9500 ?
    C34 C35 . 1.365(5) ?
    C34 H34 . 0.9500 ?
    C35 C36 . 1.360(4) ?
    C35 H35 . 0.9500 ?
    C36 C37 . 1.373(3) ?
    C36 H36 . 0.9500 ?
    C37 H37 . 0.9500 ?
loop_
    _geom_angle_atom_site_label_1
    _geom_angle_atom_site_label_2
    _geom_angle_atom_site_label_3
    _geom_angle_site_symmetry_1
    _geom_angle_site_symmetry_3
    _geom_angle
    _geom_angle_publ_flag
    C4 O1 C29 . . 117.08(15) ?
    C5 O2 C30 . . 117.80(15) ?
    C10 O3 H3O . . 108(2) ?
    C9 N1 C31 . . 114.74(13) ?
    C9 N1 C1 . . 109.60(14) ?
    C31 N1 C1 . . 110.47(14) ?
    N1 C1 C2 . . 112.41(14) ?
    N1 C1 C23 . . 109.51(13) ?
    C2 C1 C23 . . 115.48(15) ?
    N1 C1 H1 . . 106.3 ?
    C2 C1 H1 . . 106.3 ?
    C23 C1 H1 . . 106.3 ?
    C7 C2 C3 . . 119.34(16) ?
    C7 C2 C1 . . 121.35(15) ?
    C3 C2 C1 . . 119.28(16) ?
    C4 C3 C2 . . 121.52(17) ?
    C4 C3 H3 . . 119.2 ?
    C2 C3 H3 . . 119.2 ?
    O1 C4 C3 . . 125.99(17) ?
    O1 C4 C5 . . 114.97(16) ?
    C3 C4 C5 . . 119.04(16) ?
    C6 C5 O2 . . 125.18(17) ?
    C6 C5 C4 . . 119.63(16) ?
    O2 C5 C4 . . 115.18(16) ?
    C5 C6 C7 . . 121.47(17) ?
    C5 C6 H6 . . 119.3 ?
    C7 C6 H6 . . 119.3 ?
    C2 C7 C6 . . 118.96(16) ?
    C2 C7 C8 . . 121.43(16) ?
    C6 C7 C8 . . 119.58(15) ?
    C7 C8 C9 . . 110.96(14) ?
    C7 C8 H8A . . 109.4 ?
    C9 C8 H8A . . 109.4 ?
    C7 C8 H8B . . 109.4 ?
    C9 C8 H8B . . 109.4 ?
    H8A C8 H8B . . 108.0 ?
    N1 C9 C8 . . 111.20(14) ?
    N1 C9 C10 . . 112.43(15) ?
    C8 C9 C10 . . 114.31(14) ?
    N1 C9 H9 . . 106.1 ?
    C8 C9 H9 . . 106.1 ?
    C10 C9 H9 . . 106.1 ?
    O3 C10 C17 . . 107.77(15) ?
    O3 C10 C11 . . 108.05(14) ?
    C17 C10 C11 . . 107.71(14) ?
    O3 C10 C9 . . 110.11(14) ?
    C17 C10 C9 . . 109.74(14) ?
    C11 C10 C9 . . 113.28(15) ?
    C12 C11 C16 . . 117.22(18) ?
    C12 C11 C10 . . 125.39(15) ?
    C16 C11 C10 . . 117.37(17) ?
    C11 C12 C13 . . 121.01(16) ?
    C11 C12 H12 . . 119.5 ?
    C13 C12 H12 . . 119.5 ?
    C14 C13 C12 . . 120.46(19) ?
    C14 C13 H13 . . 119.8 ?
    C12 C13 H13 . . 119.8 ?
    C13 C14 C15 . . 119.53(19) ?
    C13 C14 H14 . . 120.2 ?
    C15 C14 H14 . . 120.2 ?
    C14 C15 C16 . . 119.97(17) ?
    C14 C15 H15 . . 120.0 ?
    C16 C15 H15 . . 120.0 ?
    C15 C16 C11 . . 121.8(2) ?
    C15 C16 H16 . . 119.1 ?
    C11 C16 H16 . . 119.1 ?
    C18 C17 C22 . . 117.82(18) ?
    C18 C17 C10 . . 122.22(17) ?
    C22 C17 C10 . . 119.94(17) ?
    C17 C18 C19 . . 120.6(2) ?
    C17 C18 H18 . . 119.7 ?
    C19 C18 H18 . . 119.7 ?
    C20 C19 C18 . . 120.3(2) ?
    C20 C19 H19 . . 119.8 ?
    C18 C19 H19 . . 119.8 ?
    C21 C20 C19 . . 119.6(2) ?
    C21 C20 H20 . . 120.2 ?
    C19 C20 H20 . . 120.2 ?
    C20 C21 C22 . . 120.2(2) ?
    C20 C21 H21 . . 119.9 ?
    C22 C21 H21 . . 119.9 ?
    C21 C22 C17 . . 121.5(2) ?
    C21 C22 H22 . . 119.2 ?
    C17 C22 H22 . . 119.2 ?
    C28 C23 C24 . . 118.13(18) ?
    C28 C23 C1 . . 118.02(17) ?
    C24 C23 C1 . . 123.85(17) ?
    C25 C24 C23 . . 120.6(2) ?
    C25 C24 H24 . . 119.7 ?
    C23 C24 H24 . . 119.7 ?
    C26 C25 C24 . . 120.5(2) ?
    C26 C25 H25 . . 119.7 ?
    C24 C25 H25 . . 119.7 ?
    C25 C26 C27 . . 119.6(2) ?
    C25 C26 H26 . . 120.2 ?
    C27 C26 H26 . . 120.2 ?
    C26 C27 C28 . . 119.6(2) ?
    C26 C27 H27 . . 120.2 ?
    C28 C27 H27 . . 120.2 ?
    C27 C28 C23 . . 121.6(2) ?
    C27 C28 H28 . . 119.2 ?
    C23 C28 H28 . . 119.2 ?
    O1 C29 H29A . . 109.5 ?
    O1 C29 H29B . . 109.5 ?
    H29A C29 H29B . . 109.5 ?
    O1 C29 H29C . . 109.5 ?
    H29A C29 H29C . . 109.5 ?
    H29B C29 H29C . . 109.5 ?
    O2 C30 H30A . . 109.5 ?
    O2 C30 H30B . . 109.5 ?
    H30A C30 H30B . . 109.5 ?
    O2 C30 H30C . . 109.5 ?
    H30A C30 H30C . . 109.5 ?
    H30B C30 H30C . . 109.5 ?
    N1 C31 C32 . . 110.84(14) ?
    N1 C31 H31A . . 109.5 ?
    C32 C31 H31A . . 109.5 ?
    N1 C31 H31B . . 109.5 ?
    C32 C31 H31B . . 109.5 ?
    H31A C31 H31B . . 108.1 ?
    C33 C32 C37 . . 118.8(2) ?
    C33 C32 C31 . . 121.4(2) ?
    C37 C32 C31 . . 119.80(19) ?
    C32 C33 C34 . . 119.6(3) ?
    C32 C33 H33 . . 120.2 ?
    C34 C33 H33 . . 120.2 ?
    C35 C34 C33 . . 119.9(3) ?
    C35 C34 H34 . . 120.1 ?
    C33 C34 H34 . . 120.1 ?
    C36 C35 C34 . . 120.6(3) ?
    C36 C35 H35 . . 119.7 ?
    C34 C35 H35 . . 119.7 ?
    C35 C36 C37 . . 120.4(3) ?
    C35 C36 H36 . . 119.8 ?
    C37 C36 H36 . . 119.8 ?
    C36 C37 C32 . . 120.8(3) ?
    C36 C37 H37 . . 119.6 ?
    C32 C37 H37 . . 119.6 ?
loop_
    _geom_torsion_atom_site_label_1
    _geom_torsion_atom_site_label_2
    _geom_torsion_atom_site_label_3
    _geom_torsion_atom_site_label_4
    _geom_torsion_site_symmetry_1
    _geom_torsion_site_symmetry_2
    _geom_torsion_site_symmetry_3
    _geom_torsion_site_symmetry_4
    _geom_torsion
    _geom_torsion_publ_flag
    C9 N1 C1 C2 . . . . -49.61(18) ?
    C31 N1 C1 C2 . . . . 77.77(18) ?
    C9 N1 C1 C23 . . . . 80.17(17) ?
    C31 N1 C1 C23 . . . . -152.45(15) ?
    N1 C1 C2 C7 . . . . 17.4(2) ?
    C23 C1 C2 C7 . . . . -109.28(19) ?
    N1 C1 C2 C3 . . . . -160.34(16) ?
    C23 C1 C2 C3 . . . . 73.0(2) ?
    C7 C2 C3 C4 . . . . -0.9(3) ?
    C1 C2 C3 C4 . . . . 176.84(17) ?
    C29 O1 C4 C3 . . . . -7.4(3) ?
    C29 O1 C4 C5 . . . . 172.86(19) ?
    C2 C3 C4 O1 . . . . -177.54(18) ?
    C2 C3 C4 C5 . . . . 2.2(3) ?
    C30 O2 C5 C6 . . . . 11.0(3) ?
    C30 O2 C5 C4 . . . . -169.7(2) ?
    O1 C4 C5 C6 . . . . 178.01(18) ?
    C3 C4 C5 C6 . . . . -1.8(3) ?
    O1 C4 C5 O2 . . . . -1.3(3) ?
    C3 C4 C5 O2 . . . . 178.95(18) ?
    O2 C5 C6 C7 . . . . 179.27(19) ?
    C4 C5 C6 C7 . . . . 0.0(3) ?
    C3 C2 C7 C6 . . . . -0.8(3) ?
    C1 C2 C7 C6 . . . . -178.51(17) ?
    C3 C2 C7 C8 . . . . 177.34(17) ?
    C1 C2 C7 C8 . . . . -0.4(3) ?
    C5 C6 C7 C2 . . . . 1.2(3) ?
    C5 C6 C7 C8 . . . . -176.95(18) ?
    C2 C7 C8 C9 . . . . 15.5(2) ?
    C6 C7 C8 C9 . . . . -166.40(17) ?
    C31 N1 C9 C8 . . . . -57.74(19) ?
    C1 N1 C9 C8 . . . . 67.21(17) ?
    C31 N1 C9 C10 . . . . 71.89(18) ?
    C1 N1 C9 C10 . . . . -163.16(14) ?
    C7 C8 C9 N1 . . . . -48.4(2) ?
    C7 C8 C9 C10 . . . . -177.03(16) ?
    N1 C9 C10 O3 . . . . -77.04(18) ?
    C8 C9 C10 O3 . . . . 51.0(2) ?
    N1 C9 C10 C17 . . . . 41.44(19) ?
    C8 C9 C10 C17 . . . . 169.44(15) ?
    N1 C9 C10 C11 . . . . 161.84(14) ?
    C8 C9 C10 C11 . . . . -70.15(19) ?
    O3 C10 C11 C12 . . . . -127.94(18) ?
    C17 C10 C11 C12 . . . . 115.89(18) ?
    C9 C10 C11 C12 . . . . -5.7(2) ?
    O3 C10 C11 C16 . . . . 53.3(2) ?
    C17 C10 C11 C16 . . . . -62.88(19) ?
    C9 C10 C11 C16 . . . . 175.57(15) ?
    C16 C11 C12 C13 . . . . -1.6(3) ?
    C10 C11 C12 C13 . . . . 179.67(18) ?
    C11 C12 C13 C14 . . . . 0.6(3) ?
    C12 C13 C14 C15 . . . . 0.7(3) ?
    C13 C14 C15 C16 . . . . -0.8(3) ?
    C14 C15 C16 C11 . . . . -0.2(3) ?
    C12 C11 C16 C15 . . . . 1.4(3) ?
    C10 C11 C16 C15 . . . . -179.74(17) ?
    O3 C10 C17 C18 . . . . -7.7(2) ?
    C11 C10 C17 C18 . . . . 108.7(2) ?
    C9 C10 C17 C18 . . . . -127.62(19) ?
    O3 C10 C17 C22 . . . . 174.30(16) ?
    C11 C10 C17 C22 . . . . -69.3(2) ?
    C9 C10 C17 C22 . . . . 54.4(2) ?
    C22 C17 C18 C19 . . . . 1.2(3) ?
    C10 C17 C18 C19 . . . . -176.8(2) ?
    C17 C18 C19 C20 . . . . -0.6(4) ?
    C18 C19 C20 C21 . . . . 0.0(4) ?
    C19 C20 C21 C22 . . . . -0.1(4) ?
    C20 C21 C22 C17 . . . . 0.7(3) ?
    C18 C17 C22 C21 . . . . -1.3(3) ?
    C10 C17 C22 C21 . . . . 176.81(19) ?
    N1 C1 C23 C28 . . . . 61.0(2) ?
    C2 C1 C23 C28 . . . . -170.93(16) ?
    N1 C1 C23 C24 . . . . -118.47(18) ?
    C2 C1 C23 C24 . . . . 9.6(2) ?
    C28 C23 C24 C25 . . . . -1.6(3) ?
    C1 C23 C24 C25 . . . . 177.84(18) ?
    C23 C24 C25 C26 . . . . 1.0(3) ?
    C24 C25 C26 C27 . . . . 0.9(4) ?
    C25 C26 C27 C28 . . . . -2.0(4) ?
    C26 C27 C28 C23 . . . . 1.4(4) ?
    C24 C23 C28 C27 . . . . 0.4(3) ?
    C1 C23 C28 C27 . . . . -179.1(2) ?
    C9 N1 C31 C32 . . . . -162.95(15) ?
    C1 N1 C31 C32 . . . . 72.56(19) ?
    N1 C31 C32 C33 . . . . -122.4(2) ?
    N1 C31 C32 C37 . . . . 57.8(2) ?
    C37 C32 C33 C34 . . . . 0.8(3) ?
    C31 C32 C33 C34 . . . . -178.93(19) ?
    C32 C33 C34 C35 . . . . 0.5(4) ?
    C33 C34 C35 C36 . . . . -1.2(4) ?
    C34 C35 C36 C37 . . . . 0.5(4) ?
    C35 C36 C37 C32 . . . . 0.9(3) ?
    C33 C32 C37 C36 . . . . -1.6(3) ?
    C31 C32 C37 C36 . . . . 178.20(18) ?
    O3 C10 C9 N1 . . . . -77.04(18) ?
loop_
    _geom_hbond_atom_site_label_D
    _geom_hbond_atom_site_label_H
    _geom_hbond_atom_site_label_A
    _geom_hbond_site_symmetry_A
    _geom_hbond_distance_DH
    _geom_hbond_distance_HA
    _geom_hbond_distance_DA
    _geom_hbond_angle_DHA
    _geom_hbond_publ_flag
    C15 H15 O2 1_554 0.95 2.44 3.385(2) 171.3 y
data_New_Global_Publ_Block
_journal_date_recd_electronic     2010-01-24
_journal_date_accepted     2010-02-09
_journal_name_full     'Acta Crystallographica, Section E'
_journal_year     2010
_journal_volume     66
_journal_issue      3
_journal_page_first     o638
_journal_page_last     o638
_journal_paper_category     QO
_journal_coeditor_code     LX2135
_publ_contact_author_name     'Tricia Naicker'
_publ_contact_author_address
;
School of Chemistry
University of KwaZulu-Natal
Durban
4000
South Africa
;
_publ_contact_author_email     govenderthav@ukzn.ac.za
_publ_contact_author_fax     '+27312603091'
_publ_contact_author_phone     '+27312608212'
_publ_section_title
;\
{(1<i>R</i>,3<i>S</i>)-2-Benzyl-6,7-dimethoxy-1-phenyl-1,2,3,4-\
tetrahydroisoquinolin-3-yl}diphenylmethanol
;
_publ_section_title_footnote     .
loop_
    _publ_author_name
    _publ_author_footnote
    _publ_author_address
    'Naicker, Tricia' .
;
School of Chemistry
University of KwaZulu-Natal
Durban
4000
South Africa
;
    'Govender^*^, Thavendran' .
;
School of Pharmacy and Pharmacology
University of KwaZulu-Natal
Durban
4000
South Africa
;
    'Kruger, Hendrik G.' .
;
School of Chemistry
University of KwaZulu-Natal
Durban
4000
South Africa
;
    'Maguire, Glenn E.M.' .
;
School of Chemistry
University of KwaZulu-Natal
Durban
4000
South Africa
;
_publ_section_synopsis     .
