# Supplementary material for: {(1R,3S)-2-Benzyl-6,7-dimeth­oxy-1-phenyl-1,2,3,4-tetra­hydro­isoquinolin-3-yl}diphenyl­methanol
Source: Acta Crystallogr Sect E Struct Rep Online. 2010 Feb 17;66(Pt 3):o638. doi: 10.1107/S1600536810005295 (PMC2983732; doi:10.1107/S1600536810005295)
Supplement: Supplementary file 2 [file e-66-0o638-Isup2.hkl]

# 
# h,k,l, Fc-squared, Fo-squared, sigma(Fo-squared) and status flag 
# 
data_I
_shelx_title ' gk03 in P2(1)' 
_shelx_refln_list_code          4 
_shelx_F_calc_maximum      134.51 
_exptl_crystal_F_000       576.00 
_reflns_d_resolution_high  0.8572 
 
loop_ 
 _symmetry_equiv_pos_as_xyz 
 'x, y, z' 
 '-x, y+1/2, -z' 
 
_cell_length_a    11.9706 
_cell_length_b    10.1934 
_cell_length_c    13.1515 
_cell_angle_alpha  90.000 
_cell_angle_beta  116.546 
_cell_angle_gamma  90.000 
 
_shelx_F_squared_multiplier     1.000 
 
loop_ 
 _refln_index_h 
 _refln_index_k 
 _refln_index_l 
 _refln_F_squared_calc 
 _refln_F_squared_meas 
 _refln_F_squared_sigma 
 _refln_observed_status 
   1   0   0      401.53      432.93      6.18 o 
   2   0   0     9466.88    10247.61    138.13 o 
   3   0   0     1050.09     1006.87     15.29 o 
   4   0   0      124.99      139.54      1.81 o 
   5   0   0      377.66      363.65      5.34 o 
   6   0   0      110.06      111.72      1.74 o 
   7   0   0      291.48      283.53      3.68 o 
   8   0   0        6.75        7.76      0.67 o 
   9   0   0        0.56        0.66      0.45 o 
  10   0   0       20.79       19.55      0.97 o 
  11   0   0        3.99        6.01      0.97 o 
  12   0   0        1.73        0.84      0.60 o 
   1   1   0     4686.39     4672.05     80.18 o 
   2   1   0     8894.18     9678.24    530.33 o 
   3   1   0     1175.52     1213.44     36.57 o 
   4   1   0       97.41      100.54      1.18 o 
   5   1   0     1152.32     1197.85      8.61 o 
   6   1   0        4.24        6.60      0.47 o 
   7   1   0       89.85       87.22      1.21 o 
   8   1   0       49.59       50.56      1.05 o 
   9   1   0       27.72       30.38      0.78 o 
  10   1   0       11.84       12.39      0.65 o 
  11   1   0       26.09       25.78      0.94 o 
  12   1   0       20.70       20.17      0.93 o 
   0   2   0     4706.15     4654.18    166.72 o 
   1   2   0     4012.56     3908.05    109.23 o 
   2   2   0     3555.76     3684.70    181.38 o 
   3   2   0     1409.20     1414.40     28.40 o 
   4   2   0      646.95      701.76      5.68 o 
   5   2   0       19.93       25.95      0.72 o 
   6   2   0       37.15       37.70      0.93 o 
   7   2   0       31.25       31.85      0.85 o 
   8   2   0       20.81       21.11      0.64 o 
   9   2   0       60.05       59.29      1.15 o 
  10   2   0      226.88      226.29      2.33 o 
  11   2   0       13.30       12.71      0.87 o 
  12   2   0       23.15       27.08      1.50 o 
   1   3   0     1020.74     1034.21     18.94 o 
   2   3   0     1154.52     1190.48     25.77 o 
   3   3   0      386.13      381.77      4.93 o 
   4   3   0     1303.14     1351.61     10.35 o 
   5   3   0      759.09      801.72      6.11 o 
   6   3   0      126.70      139.35      1.75 o 
   7   3   0       53.59       54.40      1.03 o 
   8   3   0      126.49      128.76      1.34 o 
   9   3   0       83.80       85.65      1.17 o 
  10   3   0       34.37       34.39      1.01 o 
  11   3   0       58.04       57.16      1.29 o 
  12   3   0        2.25        1.99      0.51 o 
   0   4   0      465.42      519.59     10.69 o 
   1   4   0      124.10      132.25      2.03 o 
   2   4   0      422.83      420.08      6.85 o 
   3   4   0     1961.00     2054.23     15.64 o 
   4   4   0       68.96       61.77      1.31 o 
   5   4   0      179.27      177.99      2.35 o 
   6   4   0       90.23       89.43      1.47 o 
   7   4   0       13.38       16.30      0.87 o 
   8   4   0       99.03       96.51      1.13 o 
   9   4   0        7.99        9.48      0.54 o 
  10   4   0       34.73       40.19      1.26 o 
  11   4   0       18.51       15.82      0.93 o 
   1   5   0      263.97      251.18      2.72 o 
   2   5   0       10.25        8.00      0.63 o 
   3   5   0      526.84      534.19     10.05 o 
   4   5   0       53.29       65.38      1.31 o 
   5   5   0       23.50       27.94      1.00 o 
   6   5   0      251.27      245.07      3.81 o 
   7   5   0      255.91      237.95      2.25 o 
   8   5   0       47.51       48.53      0.98 o 
   9   5   0       26.89       27.00      0.95 o 
  10   5   0       60.49       64.00      1.32 o 
  11   5   0       13.04       12.88      1.41 o 
   0   6   0     1054.50     1020.66     18.30 o 
   1   6   0       48.20       56.56      2.36 o 
   2   6   0       11.77       12.86      1.29 o 
   3   6   0       40.29       43.42      1.12 o 
   4   6   0      129.24      128.06      2.02 o 
   5   6   0      121.52      117.47      2.61 o 
   6   6   0       60.13       63.47      1.05 o 
   7   6   0       17.12       17.09      0.68 o 
   8   6   0       14.01       13.69      0.70 o 
   9   6   0       10.43       10.00      0.76 o 
  10   6   0       17.38       20.03      1.96 o 
   1   7   0       59.40       55.75      1.23 o 
   2   7   0      238.15      236.11      3.16 o 
   3   7   0      191.05      191.44      2.52 o 
   4   7   0      183.01      176.50      3.07 o 
   5   7   0       10.62       10.10      0.62 o 
   6   7   0       52.66       47.92      1.25 o 
   7   7   0       52.74       48.57      1.09 o 
   8   7   0        5.28        5.32      0.64 o 
   9   7   0       14.54       17.21      1.27 o 
  10   7   0       14.14       17.91      1.41 o 
   0   8   0      183.32      173.29      3.17 o 
   1   8   0       13.37       13.24      0.75 o 
   2   8   0      112.19      109.29      1.91 o 
   3   8   0      170.46      175.46      2.54 o 
   4   8   0        4.30        5.50      0.65 o 
   5   8   0       68.62       75.72      1.47 o 
   6   8   0       40.08       44.10      1.13 o 
   7   8   0        2.93        3.88      0.50 o 
   8   8   0        8.36        8.47      0.69 o 
   9   8   0       11.75       10.68      1.26 o 
   1   9   0      258.98      247.21      2.60 o 
   2   9   0      206.34      214.54      2.90 o 
   3   9   0      295.94      295.43      3.50 o 
   4   9   0       71.53       71.93      1.25 o 
   5   9   0       32.60       33.13      1.17 o 
   6   9   0        1.03        1.25      0.42 o 
   7   9   0       11.70       14.28      1.10 o 
   8   9   0       22.27       22.66      1.08 o 
   0  10   0       24.50       25.69      2.05 o 
   1  10   0       34.83       32.30      1.18 o 
   2  10   0      111.11      115.88      2.37 o 
   3  10   0      405.29      410.72      4.45 o 
   4  10   0      139.90      136.23      1.95 o 
   5  10   0       14.08       16.75      0.81 o 
   6  10   0       11.24       13.78      0.84 o 
   1  11   0      123.28      123.48      2.43 o 
   2  11   0       67.64       73.52      1.64 o 
   3  11   0      172.01      181.14      2.79 o 
   4  11   0        3.37        5.04      0.67 o 
 -12   0   1       23.23       26.94      1.22 o 
 -11   0   1        1.16        0.95      0.64 o 
 -10   0   1        0.06        0.65      0.42 o 
  -9   0   1      238.90      237.63      2.59 o 
  -8   0   1       61.96       69.02      2.36 o 
  -7   0   1        9.42       12.25      1.04 o 
  -6   0   1      116.73       94.80      1.39 o 
  -5   0   1     1175.43     1197.98     11.88 o 
  -4   0   1      327.22      326.65      4.64 o 
  -3   0   1     8112.74     8053.08     85.62 o 
  -2   0   1      343.47      317.76      4.10 o 
  -1   0   1     2869.29     2734.53     29.22 o 
   1   0   1     1206.13     1159.66     12.56 o 
   2   0   1      430.39      423.79      6.31 o 
   3   0   1      285.19      267.52      2.67 o 
   4   0   1      132.98      123.63      2.05 o 
   5   0   1        5.83        7.51      0.83 o 
   6   0   1       64.15       71.57      2.16 o 
   7   0   1      128.19      132.42      2.35 o 
   8   0   1       27.04       26.61      0.95 o 
   9   0   1       29.94       29.20      1.07 o 
  10   0   1        7.44        6.47      1.09 o 
  11   0   1       25.04       23.96      1.09 o 
  12   0   1        7.87       10.23      0.83 o 
 -12   1   1       18.81       17.67      0.84 o 
 -11   1   1       11.56       10.99      0.62 o 
 -10   1   1       48.24       43.92      0.93 o 
  -9   1   1       13.47       14.75      0.55 o 
  -8   1   1       61.45       59.01      0.98 o 
  -7   1   1      172.88      162.24      1.98 o 
  -6   1   1      188.05      200.74      2.54 o 
  -5   1   1      962.65      987.39      9.54 o 
  -4   1   1      577.05      554.54      4.50 o 
  -3   1   1     4306.60     4179.21     33.34 o 
  -2   1   1      984.87      915.10     21.16 o 
  -1   1   1     1159.70     1175.19     16.33 o 
   0   1   1     1522.46     1472.02     14.30 o 
   1   1   1      717.47      733.34      7.52 o 
   2   1   1     2200.27     2147.86     30.56 o 
   3   1   1      964.70      892.37      6.80 o 
   4   1   1      261.52      281.01      2.72 o 
   5   1   1     1110.77     1159.11      8.50 o 
   6   1   1        3.88        5.69      0.52 o 
   7   1   1      103.22      106.38      1.58 o 
   8   1   1      130.82      124.43      1.44 o 
   9   1   1       82.65       82.28      1.18 o 
  10   1   1       55.99       49.95      1.01 o 
  11   1   1       16.39       16.79      0.87 o 
 -12   2   1        1.55        1.59      0.43 o 
 -11   2   1       27.53       27.92      0.82 o 
 -10   2   1       42.74       43.38      0.87 o 
  -9   2   1       61.04       55.41      0.86 o 
  -8   2   1      112.67      109.85      1.60 o 
  -7   2   1      480.52      458.89      3.74 o 
  -6   2   1      401.80      418.87      3.68 o 
  -5   2   1      242.98      253.59      2.64 o 
  -4   2   1     1436.37     1484.81     11.19 o 
  -3   2   1     2064.49     1950.19     39.10 o 
  -2   2   1     5129.22     5114.66     94.04 o 
  -1   2   1     7268.15     7206.65    113.75 o 
   0   2   1     4511.31     4590.03     69.74 o 
   1   2   1       76.26       66.19      1.61 o 
   2   2   1     3456.41     3454.33     45.96 o 
   3   2   1      357.86      358.69      4.59 o 
   4   2   1      222.44      229.79      2.43 o 
   5   2   1      113.93      108.31      1.50 o 
   6   2   1      108.70      130.79      2.00 o 
   7   2   1       33.45       37.57      1.03 o 
   8   2   1       10.00       11.25      0.54 o 
   9   2   1      287.29      276.24      2.42 o 
  10   2   1        9.65        6.64      0.53 o 
  11   2   1       16.49       18.92      1.16 o 
 -12   3   1       30.92       31.30      1.21 o 
 -11   3   1       63.84       60.65      1.33 o 
 -10   3   1        9.88       10.49      0.76 o 
  -9   3   1      334.26      330.43      2.54 o 
  -8   3   1       18.49       16.80      0.65 o 
  -7   3   1       41.74       47.12      1.30 o 
  -6   3   1      575.56      581.81      6.05 o 
  -5   3   1      174.61      187.50      2.26 o 
  -4   3   1      414.24      395.19      3.94 o 
  -3   3   1     1395.19     1351.68     18.89 o 
  -2   3   1     1994.06     1979.91     20.90 o 
  -1   3   1     1248.77     1254.93     20.78 o 
   0   3   1      553.13      525.26      4.16 o 
   1   3   1      177.44      184.63      1.81 o 
   2   3   1      742.32      734.37      5.99 o 
   3   3   1      349.86      360.99      3.95 o 
   4   3   1      870.92      872.25      8.36 o 
   5   3   1      686.54      706.92      5.58 o 
   6   3   1       94.23       95.44      1.37 o 
   7   3   1      143.44      147.60      2.23 o 
   8   3   1       49.61       53.13      0.92 o 
   9   3   1       48.36       50.64      1.00 o 
  10   3   1       81.36       83.77      1.41 o 
  11   3   1        2.43        1.99      0.70 o 
 -12   4   1       13.18       12.03      1.00 o 
 -11   4   1       31.51       33.81      1.13 o 
 -10   4   1       49.30       50.44      1.22 o 
  -9   4   1      505.50      498.77      3.51 o 
  -8   4   1      103.11       99.69      1.13 o 
  -7   4   1      163.20      159.59      2.43 o 
  -6   4   1      151.66      151.67      1.93 o 
  -5   4   1      933.31      945.40      8.10 o 
  -4   4   1     1829.25     1854.93     12.83 o 
  -3   4   1       35.18       30.31      0.82 o 
  -2   4   1      786.56      781.09     10.85 o 
  -1   4   1      306.44      277.70      4.77 o 
   0   4   1      273.00      260.45      2.63 o 
   1   4   1      363.08      371.54      3.97 o 
   2   4   1      183.13      191.52      2.49 o 
   3   4   1      337.29      365.00      3.63 o 
   4   4   1      186.11      195.86      2.47 o 
   5   4   1      280.34      279.93      2.94 o 
   6   4   1       30.47       34.34      0.86 o 
   7   4   1      189.73      190.57      1.63 o 
   8   4   1       24.50       27.48      0.74 o 
   9   4   1       83.49       77.55      1.29 o 
  10   4   1       60.55       63.51      2.81 o 
  11   4   1       11.07       13.73      1.34 o 
 -11   5   1       76.45       75.92      3.27 o 
 -10   5   1       33.30       30.89      0.98 o 
  -9   5   1       60.01       58.23      1.23 o 
  -8   5   1      277.57      263.04      2.12 o 
  -7   5   1      101.69       96.93      1.22 o 
  -6   5   1      368.99      360.06      3.49 o 
  -5   5   1      231.96      218.01      2.26 o 
  -4   5   1     1142.59     1099.99      9.10 o 
  -3   5   1       93.64       96.28      2.28 o 
  -2   5   1      619.90      645.90     10.97 o 
  -1   5   1      436.11      442.30     10.24 o 
   0   5   1      227.22      245.37      8.10 o 
   1   5   1      207.28      204.01      4.29 o 
   2   5   1      263.17      305.50      5.43 o 
   3   5   1      584.10      593.94      5.46 o 
   4   5   1      295.90      280.16      2.86 o 
   5   5   1        4.29        5.58      0.66 o 
   6   5   1       83.95       80.78      1.67 o 
   7   5   1       30.07       32.91      0.82 o 
   8   5   1      162.14      163.57      2.03 o 
   9   5   1       90.90       96.54      1.62 o 
  10   5   1       58.68       57.82      2.03 o 
 -11   6   1       27.80       32.52      1.73 o 
 -10   6   1       16.98       16.71      1.34 o 
  -9   6   1       51.03       48.78      1.29 o 
  -8   6   1      247.76      249.25      2.76 o 
  -7   6   1      565.18      547.04      4.28 o 
  -6   6   1      476.74      464.52      4.10 o 
  -5   6   1      667.02      631.71      6.13 o 
  -4   6   1        4.42        5.08      0.59 o 
  -3   6   1      217.21      221.31      3.43 o 
  -2   6   1       83.21       87.55      3.33 o 
  -1   6   1      281.13      288.84      5.06 o 
   0   6   1      108.48      109.84      3.30 o 
   1   6   1        6.56        6.10      0.67 o 
   2   6   1       81.81       68.72      1.40 o 
   3   6   1      190.40      192.37      2.73 o 
   4   6   1       18.86       22.63      0.96 o 
   5   6   1       43.88       41.69      0.96 o 
   6   6   1       58.34       58.62      1.16 o 
   7   6   1       11.91       10.76      0.62 o 
   8   6   1       61.61       66.22      1.33 o 
   9   6   1        4.47        7.10      1.01 o 
  10   6   1        0.35        0.24      0.44 o 
 -10   7   1        1.36        2.51      0.79 o 
  -9   7   1        5.57        6.44      0.82 o 
  -8   7   1       24.35       24.27      1.03 o 
  -7   7   1      163.58      163.08      2.16 o 
  -6   7   1      488.38      474.84      4.19 o 
  -5   7   1      286.67      290.31      2.96 o 
  -4   7   1      412.23      408.44      3.79 o 
  -3   7   1        0.04        0.42      0.60 o 
  -2   7   1       33.92       35.46      1.18 o 
  -1   7   1      151.46      150.01      2.13 o 
   0   7   1      319.85      313.15      3.61 o 
   1   7   1       85.43       88.18      2.54 o 
   2   7   1      355.03      352.02      8.15 o 
   3   7   1       24.97       24.70      0.90 o 
   4   7   1      158.69      150.61      1.84 o 
   5   7   1       34.24       34.01      1.11 o 
   6   7   1      110.01      110.76      1.65 o 
   7   7   1       54.30       51.46      1.14 o 
   8   7   1        8.75       11.01      0.81 o 
   9   7   1        7.10       12.25      1.41 o 
  -9   8   1       20.88       17.76      1.11 o 
  -8   8   1       42.87       45.82      1.85 o 
  -7   8   1       86.53       82.62      1.62 o 
  -6   8   1      565.04      580.18      7.41 o 
  -5   8   1      399.44      386.65      3.64 o 
  -4   8   1      303.18      318.80      3.26 o 
  -3   8   1      848.02      842.97      7.28 o 
  -2   8   1      318.76      305.77      4.54 o 
  -1   8   1       51.24       51.22      1.27 o 
   0   8   1      136.84      129.92      1.89 o 
   1   8   1       29.95       29.57      0.89 o 
   2   8   1       52.16       55.80      1.50 o 
   3   8   1       24.37       24.57      1.00 o 
   4   8   1      222.71      214.27      2.63 o 
   5   8   1       57.19       56.61      1.29 o 
   6   8   1       67.48       62.50      1.30 o 
   7   8   1        0.58        0.06      0.37 o 
   8   8   1       35.04       36.53      1.23 o 
  -8   9   1       65.48       60.49      1.54 o 
  -7   9   1       90.30       93.02      1.49 o 
  -6   9   1       58.34       60.81      1.40 o 
  -5   9   1      177.13      183.97      3.06 o 
  -4   9   1      686.28      660.04      8.95 o 
  -3   9   1      316.30      324.77      4.57 o 
  -2   9   1      276.94      274.10      3.37 o 
  -1   9   1      233.47      234.63      2.52 o 
   0   9   1       13.67       14.69      0.77 o 
   1   9   1       87.97       95.28      1.51 o 
   2   9   1        6.48        6.36      0.70 o 
   3   9   1        6.47        7.19      0.56 o 
   4   9   1       29.67       29.97      0.90 o 
   5   9   1       18.67       16.37      0.86 o 
   6   9   1       18.66       19.44      0.77 o 
   7   9   1        3.86        5.35      0.63 o 
  -7  10   1       31.81       33.97      0.94 o 
  -6  10   1       15.74       16.35      1.00 o 
  -5  10   1      151.98      155.07      2.13 o 
  -4  10   1        1.76        2.09      0.47 o 
  -3  10   1      112.42      112.64      1.97 o 
  -2  10   1       66.09       65.66      1.47 o 
  -1  10   1      132.92      133.10      2.45 o 
   0  10   1        6.08        6.51      0.58 o 
   1  10   1      117.95      121.41      2.00 o 
   2  10   1        8.72        7.67      0.57 o 
   3  10   1       14.19       13.39      0.74 o 
   4  10   1       17.14       20.00      1.35 o 
   5  10   1       13.34       13.80      0.78 o 
   6  10   1       16.53       17.60      0.91 o 
  -5  11   1       52.94       47.45      2.04 o 
  -4  11   1        1.85        2.12      0.51 o 
  -3  11   1       14.22       14.18      0.83 o 
  -2  11   1       52.70       56.24      1.92 o 
  -1  11   1       12.56       11.83      0.89 o 
   0  11   1       17.81       18.55      1.52 o 
   1  11   1        2.73        3.31      0.62 o 
   2  11   1       23.21       22.93      2.36 o 
   3  11   1       76.37       81.35      2.06 o 
   4  11   1       11.02       10.00      1.17 o 
 -13   0   2       44.68       46.89      1.50 o 
 -12   0   2       24.88       25.84      1.10 o 
 -11   0   2      194.60      198.38      2.88 o 
 -10   0   2      134.64      143.01      1.76 o 
  -9   0   2      713.99      705.41      6.02 o 
  -8   0   2      464.23      458.19      8.04 o 
  -7   0   2      233.96      221.63      3.36 o 
  -6   0   2       87.02       84.50      1.63 o 
  -5   0   2      892.34      874.33     10.91 o 
  -4   0   2     2254.93     2048.76     18.24 o 
  -3   0   2      559.51      507.08      5.08 o 
  -2   0   2      132.93      134.50      1.81 o 
  -1   0   2      113.09       89.43      1.32 o 
   0   0   2       19.14       19.95      0.94 o 
   1   0   2        0.47        1.26      0.47 o 
   2   0   2     4409.24     4478.07     47.52 o 
   3   0   2        2.49        5.45      1.26 o 
   4   0   2      640.22      664.57     15.29 o 
   5   0   2      521.89      567.64      8.18 o 
   6   0   2      289.43      299.34      4.54 o 
   7   0   2        5.93        7.06      0.84 o 
   8   0   2       24.77       27.17      1.03 o 
   9   0   2      271.75      252.85      2.98 o 
  10   0   2       15.49       14.11      0.96 o 
  11   0   2       15.02       17.30      1.16 o 
 -13   1   2        2.71        3.68      0.51 o 
 -12   1   2       17.52       14.91      0.73 o 
 -11   1   2       34.94       38.21      0.95 o 
 -10   1   2      185.67      185.03      1.87 o 
  -9   1   2      608.30      594.94      3.47 o 
  -8   1   2       56.95       52.80      0.93 o 
  -7   1   2      530.32      517.97      4.38 o 
  -6   1   2     1409.91     1418.96      9.68 o 
  -5   1   2      359.97      351.67      3.01 o 
  -4   1   2     1606.98     1564.80     12.93 o 
  -3   1   2     3629.23     3519.18     43.60 o 
  -2   1   2     1709.83     1529.81     26.87 o 
  -1   1   2     2016.81     1943.07     21.45 o 
   0   1   2     2067.71     2038.89     33.92 o 
   1   1   2     6121.04     6016.09     77.78 o 
   2   1   2      659.06      673.21     10.42 o 
   3   1   2      910.54      884.51     12.80 o 
   4   1   2        4.44        5.16      1.02 o 
   5   1   2     1185.21     1252.83      9.59 o 
   6   1   2      140.76      145.98      1.85 o 
   7   1   2       14.19       15.39      0.69 o 
   8   1   2       39.26       36.16      0.82 o 
   9   1   2       11.92        9.53      0.78 o 
  10   1   2        6.29        7.79      0.73 o 
  11   1   2        2.96        2.48      0.41 o 
 -12   2   2        8.24        8.87      0.63 o 
 -11   2   2       94.83       89.45      1.37 o 
 -10   2   2      206.31      217.32      1.88 o 
  -9   2   2      304.62      307.90      2.24 o 
  -8   2   2       36.94       37.49      0.83 o 
  -7   2   2      107.23      103.64      1.46 o 
  -6   2   2      367.28      368.52      3.26 o 
  -5   2   2      249.43      243.68      2.79 o 
  -4   2   2       48.45       54.53      1.84 o 
  -3   2   2      555.68      509.76      6.89 o 
  -2   2   2     1427.04     1369.55     15.63 o 
  -1   2   2     1777.30     1641.21     11.75 o 
   0   2   2      758.09      744.90     10.55 o 
   1   2   2     1938.81     2009.80     53.19 o 
   2   2   2      283.73      264.25      2.79 o 
   3   2   2     1245.57     1230.35      9.35 o 
   4   2   2       89.46       83.20      1.59 o 
   5   2   2      164.63      180.78      2.69 o 
   6   2   2      105.39      108.28      2.32 o 
   7   2   2      101.97       97.22      1.35 o 
   8   2   2      112.27      105.39      1.37 o 
   9   2   2       73.71       79.10      1.33 o 
  10   2   2       59.69       56.49      2.91 o 
  11   2   2       16.47       16.74      0.78 o 
 -12   3   2       81.22       78.31      1.51 o 
 -11   3   2        3.39        5.39      0.63 o 
 -10   3   2      373.63      358.96      2.90 o 
  -9   3   2      491.39      479.12      3.05 o 
  -8   3   2       36.47       35.09      0.95 o 
  -7   3   2       78.11       70.39      1.21 o 
  -6   3   2      163.57      180.60      2.86 o 
  -5   3   2      184.36      229.76      2.81 o 
  -4   3   2      308.78      309.92      3.82 o 
  -3   3   2      944.90      932.78      8.04 o 
  -2   3   2      130.17      140.14      1.66 o 
  -1   3   2     1125.44     1077.69     16.92 o 
   0   3   2      115.80      134.51      2.86 o 
   1   3   2       63.88       64.23      2.04 o 
   2   3   2       64.37       70.04      1.59 o 
   3   3   2      509.06      540.19      4.69 o 
   4   3   2      353.07      383.50      3.41 o 
   5   3   2       82.82       79.82      1.49 o 
   6   3   2       57.60       63.32      1.24 o 
   7   3   2      287.18      278.09      2.29 o 
   8   3   2      235.02      224.10      2.05 o 
   9   3   2       23.77       23.34      0.87 o 
  10   3   2        1.95        1.93      0.45 o 
  11   3   2       16.33       16.43      0.76 o 
 -12   4   2        9.07        9.65      1.31 o 
 -11   4   2       25.96       26.99      1.31 o 
 -10   4   2       10.92       11.35      0.69 o 
  -9   4   2      199.60      200.60      1.78 o 
  -8   4   2       25.89       24.33      0.84 o 
  -7   4   2      160.61      159.75      2.40 o 
  -6   4   2       39.76       43.52      1.31 o 
  -5   4   2      841.24      851.80      8.72 o 
  -4   4   2     1220.28     1200.12     10.45 o 
  -3   4   2      437.36      439.29     10.97 o 
  -2   4   2      382.38      379.88      5.36 o 
  -1   4   2       83.17       88.29      1.73 o 
   0   4   2      595.38      640.65      5.22 o 
   1   4   2     1340.21     1407.29     21.21 o 
   2   4   2     2119.43     2328.71     16.21 o 
   3   4   2      140.46      153.73      1.83 o 
   4   4   2      108.42      109.29      1.58 o 
   5   4   2      642.38      664.52      5.33 o 
   6   4   2       42.94       42.96      1.00 o 
   7   4   2      137.97      127.29      1.36 o 
   8   4   2       90.41       90.26      1.39 o 
   9   4   2      193.01      191.11      5.68 o 
  10   4   2        4.49        3.65      0.59 o 
 -11   5   2        8.36       10.30      1.18 o 
 -10   5   2        1.45        1.82      0.44 o 
  -9   5   2      196.26      205.94      2.41 o 
  -8   5   2      241.11      236.95      1.89 o 
  -7   5   2      255.37      240.15      2.78 o 
  -6   5   2      333.03      305.50      3.90 o 
  -5   5   2       93.62       83.07      1.45 o 
  -4   5   2      326.81      315.76      3.96 o 
  -3   5   2       10.75        9.95      0.79 o 
  -2   5   2      179.49      179.81      4.48 o 
  -1   5   2      735.69      769.43     11.72 o 
   0   5   2     1536.65     1641.93     22.66 o 
   1   5   2       24.20       32.44      0.97 o 
   2   5   2      302.04      334.28      3.93 o 
   3   5   2       56.27       52.76      1.20 o 
   4   5   2      335.41      361.91      3.46 o 
   5   5   2       61.31       60.38      1.33 o 
   6   5   2      236.08      222.78      2.02 o 
   7   5   2       26.85       32.30      1.18 o 
   8   5   2       11.67       13.38      0.69 o 
   9   5   2       15.92       14.90      1.90 o 
  10   5   2       13.66       13.29      1.05 o 
 -11   6   2       12.45       13.54      1.02 o 
 -10   6   2       16.60       15.24      1.15 o 
  -9   6   2       13.55       14.47      0.85 o 
  -8   6   2      129.21      130.68      1.94 o 
  -7   6   2      748.04      748.68      6.18 o 
  -6   6   2      354.51      349.11      4.77 o 
  -5   6   2      298.77      279.99      3.92 o 
  -4   6   2       82.65       75.01      2.33 o 
  -3   6   2       16.27       14.14      0.82 o 
  -2   6   2      216.39      212.88      9.75 o 
  -1   6   2       93.87      103.59      5.58 o 
   0   6   2        7.42        6.13      0.94 o 
   1   6   2      105.46      124.27      2.37 o 
   2   6   2       18.26       22.81      2.52 o 
   3   6   2       43.60       43.67      1.17 o 
   4   6   2      176.66      179.65      2.49 o 
   5   6   2      199.31      199.18      1.99 o 
   6   6   2      140.76      135.90      1.56 o 
   7   6   2        1.79        2.46      0.42 o 
   8   6   2       13.06       13.62      1.64 o 
   9   6   2       11.05       13.91      2.49 o 
 -10   7   2        3.03        3.33      0.67 o 
  -9   7   2       66.22       69.33      1.34 o 
  -8   7   2       76.45       77.33      1.66 o 
  -7   7   2       11.53       14.69      0.75 o 
  -6   7   2      804.10      804.38      6.12 o 
  -5   7   2      242.78      242.37      2.70 o 
  -4   7   2      172.09      167.35      2.30 o 
  -3   7   2      160.88      144.63      2.18 o 
  -2   7   2        9.92       11.11      0.82 o 
  -1   7   2       49.77       53.62      1.39 o 
   0   7   2       65.84       64.10      1.36 o 
   1   7   2      171.64      178.95      3.29 o 
   2   7   2      142.45      136.48      2.55 o 
   3   7   2       11.71       13.81      0.68 o 
   4   7   2        1.40        1.47      0.37 o 
   5   7   2      161.23      143.96      1.79 o 
   6   7   2       44.14       43.96      1.07 o 
   7   7   2        5.53        5.27      0.80 o 
   8   7   2        7.43        6.72      1.11 o 
   9   7   2        2.33        1.10      0.63 o 
  -9   8   2        3.81        4.10      0.56 o 
  -8   8   2      119.50      113.91      3.31 o 
  -7   8   2      206.01      188.22      2.52 o 
  -6   8   2      178.59      175.59      2.21 o 
  -5   8   2      222.72      216.94      3.03 o 
  -4   8   2      110.55      109.23      1.85 o 
  -3   8   2      196.78      196.31      2.28 o 
  -2   8   2      135.24      132.68      2.12 o 
  -1   8   2       16.65       19.08      0.79 o 
   0   8   2       28.67       32.69      0.79 o 
   1   8   2        7.08        7.07      0.56 o 
   2   8   2       18.44       21.34      0.99 o 
   3   8   2       27.37       29.98      0.87 o 
   4   8   2       39.46       39.00      0.96 o 
   5   8   2       22.08       18.82      0.82 o 
   6   8   2       47.04       40.79      0.99 o 
   7   8   2        5.30        4.98      0.54 o 
   8   8   2        6.51        5.34      0.67 o 
  -8   9   2       63.85       59.89      1.33 o 
  -7   9   2      138.20      127.14      1.75 o 
  -6   9   2       56.53       52.35      1.22 o 
  -5   9   2       38.40       44.60      1.94 o 
  -4   9   2        3.51        3.43      0.47 o 
  -3   9   2       17.23       19.10      0.87 o 
  -2   9   2       36.54       37.60      1.22 o 
  -1   9   2      145.52      145.77      1.88 o 
   0   9   2      112.90      110.71      1.81 o 
   1   9   2       60.09       62.81      1.14 o 
   2   9   2      232.37      223.41      2.79 o 
   3   9   2        4.68        5.36      0.52 o 
   4   9   2        7.69        8.22      0.64 o 
   5   9   2        7.56        8.23      0.65 o 
   6   9   2       25.97       25.91      0.81 o 
   7   9   2       19.00       21.81      0.90 o 
  -7  10   2       32.25       30.94      1.04 o 
  -6  10   2        9.58       11.27      0.74 o 
  -5  10   2       11.59       10.83      0.65 o 
  -4  10   2       14.80       17.62      0.91 o 
  -3  10   2        6.39        7.34      0.69 o 
  -2  10   2       32.68       33.30      1.11 o 
  -1  10   2       48.13       45.04      1.33 o 
   0  10   2       43.48       42.25      1.25 o 
   1  10   2       66.69       66.91      1.35 o 
   2  10   2       31.95       31.54      1.09 o 
   3  10   2       40.75       46.28      1.10 o 
   4  10   2       44.15       44.10      1.32 o 
   5  10   2        3.71        3.60      0.54 o 
  -5  11   2       23.92       26.04      1.01 o 
  -4  11   2        6.89        8.51      0.78 o 
  -3  11   2       46.73       43.39      2.02 o 
  -2  11   2       11.97       12.00      1.09 o 
  -1  11   2        8.55       10.09      0.81 o 
   0  11   2        7.83        8.12      0.77 o 
   1  11   2       67.48       70.35      2.50 o 
   2  11   2       41.62       44.62      2.83 o 
 -13   0   3       25.93       29.79      2.59 o 
 -12   0   3      209.76      198.95      3.13 o 
 -11   0   3      225.65      218.35      2.57 o 
 -10   0   3        0.52        0.90      0.39 o 
  -9   0   3       11.02       14.26      0.82 o 
  -8   0   3      262.12      250.13      3.42 o 
  -7   0   3     1647.58     1605.10     16.00 o 
  -6   0   3      262.52      258.28      2.87 o 
  -5   0   3        0.00        0.06      0.32 o 
  -4   0   3     1018.84      962.10      8.93 o 
  -3   0   3      489.16      459.07      4.75 o 
  -2   0   3      451.41      422.55      3.85 o 
  -1   0   3    18092.67    18301.30    220.96 o 
   0   0   3     2587.63     2606.62     45.31 o 
   1   0   3       27.91       26.55      1.57 o 
   2   0   3       10.55        9.28      0.64 o 
   3   0   3      853.51      860.44      9.44 o 
   4   0   3      292.58      275.18      3.91 o 
   5   0   3       18.65       17.60      1.57 o 
   6   0   3      660.15      669.87      8.00 o 
   7   0   3        8.20        9.37      0.70 o 
   8   0   3       62.42       58.78      1.41 o 
   9   0   3        4.08        3.18      0.59 o 
  10   0   3       36.54       33.88      2.05 o 
 -13   1   3       92.79       91.57      1.93 o 
 -12   1   3       66.71       68.51      1.64 o 
 -11   1   3      155.22      151.42      1.58 o 
 -10   1   3      345.09      342.21      2.37 o 
  -9   1   3      119.51      123.86      1.33 o 
  -8   1   3      141.40      140.63      1.52 o 
  -7   1   3      443.96      445.06      3.68 o 
  -6   1   3      482.56      478.15      3.64 o 
  -5   1   3      143.97      146.77      2.23 o 
  -4   1   3      444.48      401.19      5.73 o 
  -3   1   3     1888.46     1908.82     15.89 o 
  -2   1   3      468.46      426.31      3.99 o 
  -1   1   3     3031.66     2813.72     53.60 o 
   0   1   3     5370.81     5303.57     64.18 o 
   1   1   3     2159.61     2173.64     18.51 o 
   2   1   3      634.50      613.69      8.15 o 
   3   1   3      621.51      624.31      7.23 o 
   4   1   3       77.41       85.20      1.48 o 
   5   1   3      183.42      180.42      2.63 o 
   6   1   3       84.72       79.34      1.47 o 
   7   1   3        4.54        3.48      0.37 o 
   8   1   3       31.95       30.62      0.78 o 
   9   1   3       30.38       28.10      0.96 o 
  10   1   3       53.51       49.29      0.93 o 
 -13   2   3       69.91       79.12      2.10 o 
 -12   2   3      350.81      344.88      3.48 o 
 -11   2   3       50.88       52.10      1.17 o 
 -10   2   3      233.91      238.43      1.93 o 
  -9   2   3      138.24      132.67      1.28 o 
  -8   2   3       19.33       21.46      0.67 o 
  -7   2   3       58.78       49.00      0.98 o 
  -6   2   3      223.96      214.08      2.62 o 
  -5   2   3     1148.69     1178.37     10.13 o 
  -4   2   3      789.11      772.08      9.02 o 
  -3   2   3       54.95       51.72      1.19 o 
  -2   2   3      811.00      756.08     11.80 o 
  -1   2   3      699.79      640.46     12.12 o 
   0   2   3     3808.06     3877.33     25.26 o 
   1   2   3      426.11      457.77      4.45 o 
   2   2   3      223.15      216.78      3.20 o 
   3   2   3      610.21      634.61      5.42 o 
   4   2   3      904.49      924.71      8.98 o 
   5   2   3       49.31       48.53      1.05 o 
   6   2   3        5.62        5.99      0.62 o 
   7   2   3       15.12       13.67      0.58 o 
   8   2   3       25.34       24.93      0.77 o 
   9   2   3       60.31       64.15      1.26 o 
  10   2   3       83.71       82.89      1.33 o 
 -13   3   3       19.54       20.36      1.38 o 
 -12   3   3        2.16        2.12      0.48 o 
 -11   3   3      106.25      105.71      1.50 o 
 -10   3   3       57.92       58.87      1.10 o 
  -9   3   3      376.91      374.12      2.54 o 
  -8   3   3       16.51       19.68      0.78 o 
  -7   3   3        5.86        7.78      0.58 o 
  -6   3   3       60.58       59.29      1.83 o 
  -5   3   3      689.12      687.07     10.37 o 
  -4   3   3      671.49      700.85      6.41 o 
  -3   3   3      445.77      480.47      7.03 o 
  -2   3   3      975.16      960.31     18.61 o 
  -1   3   3      281.69      270.08      2.55 o 
   0   3   3      627.43      612.46      6.27 o 
   1   3   3       47.49       52.78      1.19 o 
   2   3   3      311.31      327.02      4.26 o 
   3   3   3      384.61      395.97      6.35 o 
   4   3   3      300.09      315.26      3.81 o 
   5   3   3       54.66       58.96      1.19 o 
   6   3   3       12.47       12.64      0.69 o 
   7   3   3       84.84       79.84      1.20 o 
   8   3   3        0.50        0.07      0.48 o 
   9   3   3       32.49       33.37      1.06 o 
  10   3   3       34.08       35.21      0.93 o 
 -12   4   3        2.97        3.07      0.52 o 
 -11   4   3       82.20       83.06      1.58 o 
 -10   4   3       11.34       10.98      0.80 o 
  -9   4   3       52.29       51.74      1.05 o 
  -8   4   3       71.40       77.57      1.16 o 
  -7   4   3      101.06       94.48      1.63 o 
  -6   4   3       69.90       71.43      1.63 o 
  -5   4   3      113.74      130.29      2.31 o 
  -4   4   3      860.11      907.68     10.99 o 
  -3   4   3      589.02      613.24      6.63 o 
  -2   4   3      159.71      175.06      2.44 o 
  -1   4   3     1591.31     1675.43     13.55 o 
   0   4   3      657.06      715.21      8.27 o 
   1   4   3      669.34      725.85      5.73 o 
   2   4   3      885.69      967.08      7.45 o 
   3   4   3       30.75       26.07      0.90 o 
   4   4   3       85.60       89.56      2.66 o 
   5   4   3      116.81      122.48      2.29 o 
   6   4   3      211.43      203.47      1.76 o 
   7   4   3       86.66       85.98      1.31 o 
   8   4   3       44.45       43.70      1.10 o 
   9   4   3       15.17       16.43      1.42 o 
  10   4   3        3.82        3.25      0.52 o 
 -12   5   3       36.18       40.41      2.12 o 
 -11   5   3       17.05       18.19      0.94 o 
 -10   5   3       31.67       32.32      1.13 o 
  -9   5   3      111.78      113.04      1.50 o 
  -8   5   3      414.34      396.37      2.74 o 
  -7   5   3       59.67       58.69      1.36 o 
  -6   5   3      168.75      153.49      2.33 o 
  -5   5   3      137.35      137.40      2.22 o 
  -4   5   3      234.02      256.88      4.52 o 
  -3   5   3      142.99      129.13      2.94 o 
  -2   5   3      159.47      175.01     11.63 o 
  -1   5   3      224.56      235.58      3.25 o 
   0   5   3      213.89      246.51      3.08 o 
   1   5   3      194.35      217.27      2.67 o 
   2   5   3      307.18      320.56      3.45 o 
   3   5   3      136.54      132.70      1.77 o 
   4   5   3       64.64       73.27      1.54 o 
   5   5   3      493.90      471.83      4.25 o 
   6   5   3       29.03       34.66      0.86 o 
   7   5   3       14.47       12.31      0.72 o 
   8   5   3      156.43      159.11      2.49 o 
   9   5   3       19.07       24.20      2.91 o 
 -11   6   3       16.63       17.17      1.05 o 
 -10   6   3        5.27        5.45      0.70 o 
  -9   6   3       93.54       96.87      1.68 o 
  -8   6   3       23.25       19.76      0.88 o 
  -7   6   3       39.90       45.10      1.17 o 
  -6   6   3      465.79      439.98      4.59 o 
  -5   6   3       11.42       13.83      1.02 o 
  -4   6   3       44.90       44.79      1.71 o 
  -3   6   3       62.94       56.75      1.62 o 
  -2   6   3       52.90       50.79      2.28 o 
  -1   6   3      924.91      938.15     21.13 o 
   0   6   3      266.40      275.86      4.55 o 
   1   6   3      201.82      202.95      3.36 o 
   2   6   3      122.82      117.09      2.12 o 
   3   6   3       48.37       48.43      1.13 o 
   4   6   3       56.36       55.18      1.02 o 
   5   6   3       56.07       53.00      1.20 o 
   6   6   3       22.92       27.26      1.25 o 
   7   6   3        0.25        0.51      0.36 o 
   8   6   3        5.12        6.75      0.64 o 
   9   6   3       10.40       11.32      1.02 o 
 -10   7   3       11.03       10.92      0.91 o 
  -9   7   3        2.30        1.51      0.43 o 
  -8   7   3       15.35       16.04      1.69 o 
  -7   7   3       73.77       75.74      1.53 o 
  -6   7   3      191.54      191.70      2.31 o 
  -5   7   3      137.00      140.68      1.83 o 
  -4   7   3       76.44       74.91      1.45 o 
  -3   7   3       87.39       93.47      1.72 o 
  -2   7   3      605.57      607.02      8.00 o 
  -1   7   3      247.72      237.64      4.63 o 
   0   7   3      179.89      184.34      2.60 o 
   1   7   3      125.70      125.30      2.11 o 
   2   7   3       12.48       14.92      0.83 o 
   3   7   3       10.53       12.17      0.71 o 
   4   7   3       55.07       53.91      1.43 o 
   5   7   3        2.69        3.25      0.53 o 
   6   7   3       12.72       10.74      0.63 o 
   7   7   3       18.03       23.03      1.56 o 
   8   7   3       13.11       13.29      1.57 o 
 -10   8   3       49.99       52.47      2.20 o 
  -9   8   3       13.60        9.93      1.16 o 
  -8   8   3       50.99       58.79      1.41 o 
  -7   8   3        3.64        3.42      0.51 o 
  -6   8   3       48.82       53.26      1.16 o 
  -5   8   3      470.42      473.35      6.02 o 
  -4   8   3      155.17      150.36      1.84 o 
  -3   8   3      510.70      511.89      4.38 o 
  -2   8   3      221.77      227.62      3.00 o 
  -1   8   3       25.01       27.82      0.90 o 
   0   8   3       63.30       61.40      1.09 o 
   1   8   3       23.33       23.76      0.95 o 
   2   8   3        7.31       10.10      0.67 o 
   3   8   3      324.49      312.33      3.40 o 
   4   8   3       18.06       18.19      0.75 o 
   5   8   3       36.05       35.91      0.98 o 
   6   8   3       14.67       17.29      0.72 o 
   7   8   3       10.79       11.13      0.78 o 
  -8   9   3       50.84       50.32      1.13 o 
  -7   9   3       24.64       24.88      0.88 o 
  -6   9   3       98.29      102.69      1.82 o 
  -5   9   3       28.14       28.12      1.25 o 
  -4   9   3       69.88       67.35      1.33 o 
  -3   9   3      224.30      231.81      3.27 o 
  -2   9   3       73.05       69.61      1.56 o 
  -1   9   3       25.60       26.13      0.84 o 
   0   9   3       10.16       12.35      0.74 o 
   1   9   3        4.58        4.12      0.45 o 
   2   9   3        6.08        6.97      0.62 o 
   3   9   3        3.27        5.49      0.52 o 
   4   9   3       10.71        9.00      0.66 o 
   5   9   3       31.88       34.23      0.93 o 
   6   9   3       11.83       11.21      0.75 o 
  -7  10   3       10.38        8.00      0.91 o 
  -6  10   3       39.39       42.69      1.09 o 
  -5  10   3        0.41        0.14      0.43 o 
  -4  10   3      153.18      158.78      2.36 o 
  -3  10   3       47.62       45.12      1.27 o 
  -2  10   3       21.14       23.30      0.90 o 
  -1  10   3       22.61       22.83      0.85 o 
   0  10   3        5.17        6.35      0.77 o 
   1  10   3        4.13        4.76      0.58 o 
   2  10   3      117.25      105.56      1.92 o 
   3  10   3      127.47      131.52      2.45 o 
   4  10   3        0.14       -0.10      0.49 o 
   5  10   3       11.98       13.70      0.94 o 
  -5  11   3        3.31        3.39      0.69 o 
  -4  11   3        2.80        2.13      0.46 o 
  -3  11   3        2.21        1.53      0.59 o 
  -2  11   3       13.75        9.97      1.27 o 
  -1  11   3       43.28       39.90      1.60 o 
   0  11   3       18.23       19.32      2.20 o 
   1  11   3        2.07        0.94      1.26 o 
 -13   0   4       74.89       79.81      2.15 o 
 -12   0   4      135.96      135.23      2.00 o 
 -11   0   4      108.09      102.10      1.65 o 
 -10   0   4      108.71      106.16      1.56 o 
  -9   0   4      220.43      213.28      3.00 o 
  -8   0   4       30.21       34.48      1.50 o 
  -7   0   4       75.25       73.25      1.75 o 
  -6   0   4       56.52       59.39      1.10 o 
  -5   0   4       28.40       24.03      0.77 o 
  -4   0   4      292.37      280.86      2.82 o 
  -3   0   4       10.61       17.48      1.18 o 
  -2   0   4       10.38       12.43      1.41 o 
  -1   0   4       35.87       31.41      1.16 o 
   0   0   4       30.81       28.28      1.73 o 
   1   0   4     1582.65     1568.47     28.38 o 
   2   0   4       14.28       17.59      1.73 o 
   3   0   4      221.63      217.68      4.21 o 
   4   0   4        9.14        8.82      0.83 o 
   5   0   4      241.48      236.65      7.20 o 
   6   0   4       44.84       43.35      1.93 o 
   7   0   4       64.87       62.25      1.62 o 
   8   0   4       35.42       40.80      1.35 o 
   9   0   4       24.67       24.34      1.26 o 
  10   0   4       11.30       14.55      1.18 o 
 -13   1   4       54.90       56.42      1.43 o 
 -12   1   4        5.02        5.33      0.47 o 
 -11   1   4       27.00       23.38      0.67 o 
 -10   1   4      359.18      350.24      2.40 o 
  -9   1   4      189.97      177.49      1.85 o 
  -8   1   4      542.07      544.66      3.79 o 
  -7   1   4      278.69      286.38      3.31 o 
  -6   1   4     1006.16     1020.00     11.76 o 
  -5   1   4      636.74      673.37      5.01 o 
  -4   1   4      720.13      690.50      5.60 o 
  -3   1   4      342.16      317.75      3.61 o 
  -2   1   4     3081.50     3067.17     25.88 o 
  -1   1   4     1515.20     1427.54     25.88 o 
   0   1   4      115.19      128.45      2.61 o 
   1   1   4      802.03      762.05      7.78 o 
   2   1   4      172.93      178.00      5.73 o 
   3   1   4       19.75       25.34      1.16 o 
   4   1   4      148.79      133.17      2.61 o 
   5   1   4      150.24      153.01      2.14 o 
   6   1   4       23.90       24.30      1.07 o 
   7   1   4      124.14      113.26      1.51 o 
   8   1   4      116.58      112.33      1.51 o 
   9   1   4       21.07       19.74      0.70 o 
  10   1   4       45.21       44.16      0.92 o 
 -13   2   4       17.33       20.08      1.34 o 
 -12   2   4        9.70        7.98      0.56 o 
 -11   2   4       24.01       28.00      0.78 o 
 -10   2   4      372.64      357.53      2.71 o 
  -9   2   4      205.12      197.47      1.75 o 
  -8   2   4      154.70      156.65      1.74 o 
  -7   2   4      135.37      145.52      1.90 o 
  -6   2   4      402.39      435.72      3.70 o 
  -5   2   4     1551.21     1620.61     13.43 o 
  -4   2   4     3126.69     3179.75     26.27 o 
  -3   2   4       46.31       51.35      1.09 o 
  -2   2   4      233.46      231.63      5.36 o 
  -1   2   4      899.96      877.43      9.82 o 
   0   2   4      542.82      508.97      5.03 o 
   1   2   4      364.40      390.30      4.70 o 
   2   2   4      208.76      217.78      3.79 o 
   3   2   4      238.02      241.39      4.94 o 
   4   2   4       35.06       34.64      1.12 o 
   5   2   4       25.08       23.16      0.96 o 
   6   2   4       77.46       74.66      1.69 o 
   7   2   4       21.80       22.28      0.69 o 
   8   2   4       20.98       19.85      1.24 o 
   9   2   4       49.60       48.50      2.66 o 
  10   2   4       16.29       17.53      0.64 o 
 -13   3   4        4.84        5.06      1.12 o 
 -12   3   4        8.93        8.95      0.59 o 
 -11   3   4       38.46       40.67      0.98 o 
 -10   3   4       69.66       76.15      1.22 o 
  -9   3   4       58.51       59.78      0.96 o 
  -8   3   4       16.33       15.53      0.76 o 
  -7   3   4       96.55      103.11      1.76 o 
  -6   3   4       85.82       82.01      1.65 o 
  -5   3   4      428.41      438.25      6.26 o 
  -4   3   4      979.91     1031.04     12.14 o 
  -3   3   4      259.91      263.19      3.33 o 
  -2   3   4      376.19      386.31      6.18 o 
  -1   3   4     4430.68     4621.58     37.40 o 
   0   3   4      379.86      384.05      3.23 o 
   1   3   4       69.72       61.76      1.22 o 
   2   3   4      505.88      507.08      4.99 o 
   3   3   4      192.85      196.26      2.83 o 
   4   3   4      136.49      124.20      1.75 o 
   5   3   4      185.40      184.17      4.24 o 
   6   3   4      359.77      349.33      3.06 o 
   7   3   4       91.41       86.62      1.32 o 
   8   3   4      140.56      143.38      1.97 o 
   9   3   4       54.78       53.87      1.00 o 
 -12   4   4        4.41        4.14      0.49 o 
 -11   4   4       36.89       34.01      1.27 o 
 -10   4   4       10.63       10.77      0.67 o 
  -9   4   4      108.47      107.63      1.47 o 
  -8   4   4       13.35       13.98      0.62 o 
  -7   4   4       83.69       77.63      1.62 o 
  -6   4   4      394.38      385.78      6.34 o 
  -5   4   4      366.56      372.90      4.18 o 
  -4   4   4      675.00      736.88      9.92 o 
  -3   4   4      297.87      307.40      4.89 o 
  -2   4   4      722.15      783.15     11.39 o 
  -1   4   4      130.29      146.32      2.37 o 
   0   4   4      714.08      759.02      6.00 o 
   1   4   4       98.01       97.72      1.44 o 
   2   4   4      118.01      123.42      2.02 o 
   3   4   4      212.82      222.22      3.19 o 
   4   4   4      110.13      104.05      3.20 o 
   5   4   4      196.49      182.91      1.75 o 
   6   4   4       57.52       58.89      0.97 o 
   7   4   4        8.99        6.45      0.47 o 
   8   4   4       17.28       19.38      1.55 o 
   9   4   4        5.19        4.70      0.47 o 
 -12   5   4        1.99        1.46      1.57 o 
 -11   5   4       12.90       14.08      1.01 o 
 -10   5   4       24.75       25.42      1.11 o 
  -9   5   4       33.45       31.27      0.91 o 
  -8   5   4        3.68        2.77      0.36 o 
  -7   5   4      133.56      128.76      1.94 o 
  -6   5   4      183.28      181.62      2.61 o 
  -5   5   4      122.93      123.10      2.09 o 
  -4   5   4       62.79       63.31      1.95 o 
  -3   5   4      161.46      184.03      7.42 o 
  -2   5   4        5.21       10.57      0.93 o 
  -1   5   4      130.03      141.75      3.04 o 
   0   5   4       14.63       18.16      0.90 o 
   1   5   4      220.32      242.62      3.20 o 
   2   5   4      157.85      161.78      2.03 o 
   3   5   4       41.43       36.47      0.99 o 
   4   5   4       41.65       38.78      0.80 o 
   5   5   4        2.59        2.81      0.45 o 
   6   5   4       48.07       48.42      0.99 o 
   7   5   4       85.61       78.07      1.47 o 
   8   5   4       22.03       23.04      1.30 o 
   9   5   4       71.30       76.84      2.00 o 
 -11   6   4       26.49       28.41      2.43 o 
 -10   6   4       20.79       20.46      1.43 o 
  -9   6   4       27.10       26.37      1.00 o 
  -8   6   4      104.28      106.63      1.74 o 
  -7   6   4       41.96       41.68      1.14 o 
  -6   6   4       49.15       44.48      1.01 o 
  -5   6   4      202.03      191.50      2.93 o 
  -4   6   4       39.23       40.69      1.17 o 
  -3   6   4      278.04      255.55      3.29 o 
  -2   6   4      216.18      232.07      3.97 o 
  -1   6   4      262.86      253.24      3.59 o 
   0   6   4      205.92      224.98      3.32 o 
   1   6   4       26.53       35.50      1.15 o 
   2   6   4       13.85       13.46      0.74 o 
   3   6   4       53.25       51.60      1.00 o 
   4   6   4       96.22       90.75      1.30 o 
   5   6   4      235.78      231.35      2.34 o 
   6   6   4       45.28       47.77      1.17 o 
   7   6   4       17.55       19.47      0.77 o 
   8   6   4        1.58        3.67      0.78 o 
 -11   7   4        9.86        8.80      1.10 o 
 -10   7   4       20.37       19.37      1.11 o 
  -9   7   4       80.20       73.02      1.39 o 
  -8   7   4       19.23       22.08      0.92 o 
  -7   7   4      160.60      156.14      2.05 o 
  -6   7   4      119.29      119.67      2.06 o 
  -5   7   4       55.28       49.93      1.18 o 
  -4   7   4      263.22      252.36      2.68 o 
  -3   7   4       85.90       88.98      2.09 o 
  -2   7   4      127.13      128.21      2.87 o 
  -1   7   4      129.20      137.25      2.20 o 
   0   7   4      129.98      132.44      2.23 o 
   1   7   4       20.60       20.70      0.75 o 
   2   7   4       24.46       25.29      0.82 o 
   3   7   4      128.06      124.78      1.80 o 
   4   7   4       50.37       50.57      1.18 o 
   5   7   4       87.56       91.42      1.50 o 
   6   7   4       61.37       53.31      1.17 o 
   7   7   4       39.74       38.83      1.48 o 
 -10   8   4       21.24       24.35      1.57 o 
  -9   8   4       57.51       52.25      1.33 o 
  -8   8   4       36.23       33.80      1.31 o 
  -7   8   4       76.79       82.37      1.61 o 
  -6   8   4        5.70        5.38      0.51 o 
  -5   8   4      199.02      204.97      2.52 o 
  -4   8   4      536.92      546.56      4.55 o 
  -3   8   4       13.60       14.75      1.00 o 
  -2   8   4      167.46      164.70      2.16 o 
  -1   8   4      364.24      358.36      4.07 o 
   0   8   4       13.74       10.73      0.59 o 
   1   8   4      103.31      103.07      1.76 o 
   2   8   4       49.85       52.17      1.23 o 
   3   8   4       71.44       70.41      1.32 o 
   4   8   4       25.36       22.07      0.90 o 
   5   8   4       13.97       12.22      0.65 o 
   6   8   4        3.39        2.69      0.39 o 
  -9   9   4       57.52       56.75      1.45 o 
  -8   9   4       15.33       15.45      0.75 o 
  -7   9   4       24.91       26.78      0.91 o 
  -6   9   4       10.91       12.34      1.03 o 
  -5   9   4       98.19       98.14      1.58 o 
  -4   9   4       51.53       51.62      1.19 o 
  -3   9   4       11.52       10.79      0.66 o 
  -2   9   4       31.76       37.27      1.12 o 
  -1   9   4        5.06        4.86      0.46 o 
   0   9   4       50.70       49.89      1.09 o 
   1   9   4       31.35       31.67      1.00 o 
   2   9   4       16.36       15.74      0.78 o 
   3   9   4       20.63       19.70      0.83 o 
   4   9   4       13.54       15.28      0.84 o 
   5   9   4       23.28       22.54      1.16 o 
  -7  10   4       91.85      102.34      1.71 o 
  -6  10   4      112.43      109.62      1.87 o 
  -5  10   4      101.62      100.03      1.89 o 
  -4  10   4       15.05       12.59      1.11 o 
  -3  10   4       31.25       35.64      1.51 o 
  -2  10   4       20.18       20.81      0.93 o 
  -1  10   4       29.05       26.30      0.97 o 
   0  10   4        7.18        8.01      0.92 o 
   1  10   4        9.00        8.09      0.65 o 
   2  10   4       55.84       62.43      1.52 o 
   3  10   4       12.53       11.59      0.94 o 
   4  10   4        0.85        0.94      0.49 o 
  -5  11   4       13.22       12.88      1.26 o 
  -4  11   4       10.24       13.33      0.81 o 
  -3  11   4       10.41       11.52      1.18 o 
  -2  11   4        9.57        8.59      1.11 o 
  -1  11   4       19.58       20.89      2.36 o 
 -13   0   5       17.70       15.68      1.16 o 
 -12   0   5       34.44       33.84      1.04 o 
 -11   0   5       35.51       39.43      1.15 o 
 -10   0   5      159.94      161.49      2.07 o 
  -9   0   5       12.25       11.59      0.92 o 
  -8   0   5      720.41      717.31      7.78 o 
  -7   0   5        6.82        5.46      0.83 o 
  -6   0   5       66.61       68.23      1.39 o 
  -5   0   5      430.57      438.42      4.23 o 
  -4   0   5       65.59       60.37      1.17 o 
  -3   0   5      706.93      670.39      7.67 o 
  -2   0   5      754.78      729.23      8.28 o 
  -1   0   5     1170.90     1253.17     23.25 o 
   0   0   5      129.78      124.18      3.93 o 
   1   0   5      348.83      388.33      8.81 o 
   2   0   5       71.09       69.98      2.44 o 
   3   0   5      240.41      255.41      4.99 o 
   4   0   5        1.02        4.24      0.63 o 
   5   0   5       57.53       59.62      1.89 o 
   6   0   5        0.01       -0.09      0.37 o 
   7   0   5       53.59       54.35      1.25 o 
   8   0   5      107.99      106.35      2.03 o 
   9   0   5       49.67       52.09      1.49 o 
 -13   1   5       74.71       76.36      1.74 o 
 -12   1   5       95.19       91.60      1.26 o 
 -11   1   5       22.99       19.96      0.68 o 
 -10   1   5     1017.82     1000.21      5.56 o 
  -9   1   5      228.63      232.73      2.33 o 
  -8   1   5      129.21      128.41      1.90 o 
  -7   1   5      668.13      705.18      6.39 o 
  -6   1   5       99.91      103.37      1.48 o 
  -5   1   5      424.52      449.06      4.83 o 
  -4   1   5      409.79      375.29      5.77 o 
  -3   1   5      727.67      695.53      6.51 o 
  -2   1   5      496.07      463.19      5.75 o 
  -1   1   5        5.89       13.12      1.18 o 
   0   1   5     1320.37     1362.46     17.89 o 
   1   1   5      206.00      202.07      2.94 o 
   2   1   5       95.21       97.60      2.19 o 
   3   1   5      118.86      136.32      4.17 o 
   4   1   5      195.72      190.29      2.76 o 
   5   1   5      360.08      346.48      4.79 o 
   6   1   5       24.42       25.54      1.14 o 
   7   1   5        8.17        9.04      0.54 o 
   8   1   5       81.04       77.07      1.22 o 
   9   1   5        6.66        8.00      0.45 o 
 -13   2   5        9.02        9.24      0.84 o 
 -12   2   5       39.60       41.94      0.99 o 
 -11   2   5       34.95       36.54      0.86 o 
 -10   2   5      185.65      183.97      1.69 o 
  -9   2   5      304.19      295.73      2.28 o 
  -8   2   5      100.48      101.93      1.36 o 
  -7   2   5      105.90      105.54      1.61 o 
  -6   2   5      157.63      136.64      1.78 o 
  -5   2   5     1010.48     1043.83      8.14 o 
  -4   2   5       34.80       30.79      1.04 o 
  -3   2   5      310.61      304.26      3.86 o 
  -2   2   5      316.26      302.53      3.35 o 
  -1   2   5      326.21      327.39      4.50 o 
   0   2   5        3.58        3.87      0.54 o 
   1   2   5      534.89      556.49      6.55 o 
   2   2   5      356.61      352.64      4.10 o 
   3   2   5      137.79      152.44      3.03 o 
   4   2   5       49.95       47.52      1.10 o 
   5   2   5      216.71      222.45      2.13 o 
   6   2   5        8.26        7.00      0.49 o 
   7   2   5       17.36       15.85      0.62 o 
   8   2   5        3.71        5.80      0.42 o 
   9   2   5       19.51       19.99      0.65 o 
 -13   3   5       11.32       10.57      0.84 o 
 -12   3   5       63.00       58.32      1.19 o 
 -11   3   5       33.71       32.79      0.92 o 
 -10   3   5      237.48      226.47      2.13 o 
  -9   3   5       88.93       92.58      1.12 o 
  -8   3   5       28.00       30.20      1.08 o 
  -7   3   5      252.45      251.88      2.96 o 
  -6   3   5      204.13      219.02      4.11 o 
  -5   3   5      253.07      241.72      2.60 o 
  -4   3   5      191.87      199.87      3.38 o 
  -3   3   5       13.84       15.83      0.95 o 
  -2   3   5      919.88      909.61      7.23 o 
  -1   3   5      738.63      754.64      7.05 o 
   0   3   5       73.03       81.56      1.94 o 
   1   3   5      419.53      454.05      4.10 o 
   2   3   5      133.02      133.52      2.02 o 
   3   3   5      620.35      611.84      5.04 o 
   4   3   5       87.27       79.85      1.56 o 
   5   3   5      111.06      110.90      1.25 o 
   6   3   5       54.73       49.24      0.88 o 
   7   3   5        5.74        7.78      0.49 o 
   8   3   5        7.90        8.63      0.61 o 
   9   3   5       39.04       39.65      0.84 o 
 -13   4   5       12.16       14.49      0.87 o 
 -12   4   5       21.29       19.75      1.15 o 
 -11   4   5      132.66      129.96      1.83 o 
 -10   4   5       44.38       43.99      1.20 o 
  -9   4   5      176.72      172.72      2.00 o 
  -8   4   5       30.54       28.82      0.77 o 
  -7   4   5       19.58       21.32      1.01 o 
  -6   4   5      535.81      550.55      5.49 o 
  -5   4   5       93.97       95.07      1.91 o 
  -4   4   5       16.08       14.44      0.86 o 
  -3   4   5      398.16      446.75      9.20 o 
  -2   4   5      493.54      530.40      5.11 o 
  -1   4   5       28.16       28.14      0.97 o 
   0   4   5      313.04      310.02      3.11 o 
   1   4   5      115.96      134.26      2.44 o 
   2   4   5       71.80       79.84      1.32 o 
   3   4   5      170.96      178.48      3.92 o 
   4   4   5      399.80      385.00      3.18 o 
   5   4   5      382.08      377.03      2.97 o 
   6   4   5       42.03       42.71      0.91 o 
   7   4   5       11.91       13.32      0.60 o 
   8   4   5      375.33      392.48      3.55 o 
 -12   5   5       25.91       27.12      1.39 o 
 -11   5   5       30.93       30.36      1.48 o 
 -10   5   5       75.84       74.44      1.47 o 
  -9   5   5       18.30       16.18      0.79 o 
  -8   5   5      109.02      109.21      1.36 o 
  -7   5   5      173.23      182.92      2.17 o 
  -6   5   5       28.94       31.69      1.20 o 
  -5   5   5      136.93      138.40      3.18 o 
  -4   5   5      245.15      249.29      6.95 o 
  -3   5   5        5.34        7.77      0.68 o 
  -2   5   5       83.33       86.73      2.47 o 
  -1   5   5      214.85      208.35      2.66 o 
   0   5   5       10.10       12.43      0.66 o 
   1   5   5       78.00       75.36      1.20 o 
   2   5   5      105.77      107.24      1.59 o 
   3   5   5      344.23      335.75      2.96 o 
   4   5   5       59.34       60.18      0.97 o 
   5   5   5      233.91      231.24      2.32 o 
   6   5   5      176.65      170.24      3.41 o 
   7   5   5       23.38       24.54      0.83 o 
   8   5   5      202.86      190.07      3.29 o 
 -11   6   5        7.64        6.42      1.18 o 
 -10   6   5       96.21       97.69      2.31 o 
  -9   6   5       22.56       20.11      0.99 o 
  -8   6   5       75.63       74.11      1.48 o 
  -7   6   5      418.43      407.38      3.94 o 
  -6   6   5      181.20      167.07      1.93 o 
  -5   6   5       43.14       38.43      1.86 o 
  -4   6   5      122.12      116.27      2.28 o 
  -3   6   5       89.09       79.44      2.12 o 
  -2   6   5      113.92      115.66      2.52 o 
  -1   6   5       58.84       59.46      1.54 o 
   0   6   5       93.29       87.62      1.61 o 
   1   6   5       54.14       56.71      1.46 o 
   2   6   5       15.09       15.50      0.64 o 
   3   6   5       23.76       23.11      0.90 o 
   4   6   5      318.41      312.31      2.91 o 
   5   6   5       90.40       87.41      1.39 o 
   6   6   5      205.85      190.34      3.16 o 
   7   6   5       32.33       30.03      1.15 o 
 -11   7   5       29.61       30.87      1.22 o 
 -10   7   5       40.70       50.05      2.04 o 
  -9   7   5       59.82       52.12      2.28 o 
  -8   7   5       25.42       25.74      1.59 o 
  -7   7   5       91.42       90.43      1.68 o 
  -6   7   5      124.48      134.76      1.95 o 
  -5   7   5      150.41      149.00      2.04 o 
  -4   7   5       17.71       19.35      0.80 o 
  -3   7   5       82.42       72.74      1.42 o 
  -2   7   5      162.03      148.65      1.83 o 
  -1   7   5       79.64       76.02      1.35 o 
   0   7   5      110.80      109.99      1.58 o 
   1   7   5       20.98       19.44      0.80 o 
   2   7   5       46.50       43.80      0.96 o 
   3   7   5       50.56       47.64      1.06 o 
   4   7   5       35.71       31.66      0.97 o 
   5   7   5       69.97       64.13      1.23 o 
   6   7   5        0.01       -0.16      0.34 o 
   7   7   5       10.22        9.23      0.70 o 
 -10   8   5        5.53        6.60      1.10 o 
  -9   8   5       31.71       39.35      1.17 o 
  -8   8   5       46.65       48.04      1.21 o 
  -7   8   5       15.93       16.72      0.76 o 
  -6   8   5      125.52      136.43      3.48 o 
  -5   8   5      115.56      111.79      1.87 o 
  -4   8   5      110.01      108.61      1.60 o 
  -3   8   5       16.01       17.35      0.80 o 
  -2   8   5      123.46      121.15      1.74 o 
  -1   8   5       41.84       43.13      1.03 o 
   0   8   5       73.36       69.42      1.25 o 
   1   8   5       55.44       48.04      1.12 o 
   2   8   5       73.73       74.63      1.48 o 
   3   8   5      101.46       95.75      1.97 o 
   4   8   5       72.51       70.06      1.49 o 
   5   8   5       45.17       37.32      0.94 o 
   6   8   5       21.24       17.93      0.79 o 
  -9   9   5        2.10        4.24      0.94 o 
  -8   9   5        3.60        7.15      0.57 o 
  -7   9   5       23.36       24.25      0.97 o 
  -6   9   5       35.31       37.57      1.17 o 
  -5   9   5       26.57       26.61      1.09 o 
  -4   9   5       31.13       30.63      0.91 o 
  -3   9   5      131.37      136.54      1.87 o 
  -2   9   5       48.21       50.80      1.11 o 
  -1   9   5       17.12       13.96      0.73 o 
   0   9   5       81.54       76.72      1.88 o 
   1   9   5       81.21       86.38      1.68 o 
   2   9   5      171.61      157.65      2.34 o 
   3   9   5       15.02       13.61      0.75 o 
   4   9   5        6.36        3.90      0.72 o 
  -7  10   5       14.45       15.43      0.76 o 
  -6  10   5       51.23       53.46      1.61 o 
  -5  10   5       29.58       34.70      1.50 o 
  -4  10   5        9.63        9.48      0.76 o 
  -3  10   5       29.21       28.66      1.01 o 
  -2  10   5        7.42        8.06      0.66 o 
  -1  10   5       13.44       10.35      0.74 o 
   0  10   5       21.75       25.20      1.32 o 
   1  10   5       25.88       25.58      1.11 o 
   2  10   5       10.03       12.74      0.94 o 
   3  10   5       26.71       25.70      1.11 o 
  -4  11   5        2.06        2.47      0.56 o 
  -3  11   5       26.22       28.75      1.41 o 
 -13   0   6       56.47       66.47      1.50 o 
 -12   0   6        0.67        0.34      0.43 o 
 -11   0   6       12.11       14.39      0.84 o 
 -10   0   6       59.96       60.33      1.32 o 
  -9   0   6       39.50       36.21      1.26 o 
  -8   0   6      129.93      140.66      2.80 o 
  -7   0   6       46.09       42.11      1.67 o 
  -6   0   6       11.33       11.38      0.73 o 
  -5   0   6      235.13      221.63      3.39 o 
  -4   0   6       18.14       21.40      1.09 o 
  -3   0   6      464.94      467.87      7.34 o 
  -2   0   6     4501.51     4871.16     84.70 o 
  -1   0   6     1265.80     1328.61     24.98 o 
   0   0   6     1288.62     1477.31     27.81 o 
   1   0   6      618.69      642.14     13.86 o 
   2   0   6      193.84      203.41      6.29 o 
   3   0   6        4.03        5.56      0.75 o 
   4   0   6      140.40      135.87      3.62 o 
   5   0   6       45.31       46.06      1.26 o 
   6   0   6        2.80        3.64      0.65 o 
   7   0   6       74.43       78.10      1.98 o 
   8   0   6        0.24       -0.32      0.39 o 
   9   0   6        7.66        7.12      0.83 o 
 -13   1   6       67.37       70.07      1.23 o 
 -12   1   6        3.14        3.57      0.51 o 
 -11   1   6       14.87       14.67      0.61 o 
 -10   1   6       59.67       56.30      1.45 o 
  -9   1   6       19.63       20.83      0.69 o 
  -8   1   6       62.01       65.00      1.60 o 
  -7   1   6        9.57        7.94      0.66 o 
  -6   1   6      615.24      588.30      4.68 o 
  -5   1   6      309.72      301.53      2.77 o 
  -4   1   6       49.38       51.00      1.03 o 
  -3   1   6      228.09      230.66      3.56 o 
  -2   1   6      197.54      203.65      4.22 o 
  -1   1   6     3396.75     3668.27     45.73 o 
   0   1   6      889.10      974.46     16.32 o 
   1   1   6      112.52      112.66      1.92 o 
   2   1   6      158.59      167.03      3.22 o 
   3   1   6      169.23      168.41      2.29 o 
   4   1   6       79.24       73.68      1.49 o 
   5   1   6       47.09       44.84      0.89 o 
   6   1   6       97.45       92.13      1.42 o 
   7   1   6        1.84        1.53      0.37 o 
   8   1   6       41.22       40.21      0.76 o 
   9   1   6        9.24       11.78      1.26 o 
 -13   2   6       60.56       56.23      1.25 o 
 -12   2   6       25.81       23.51      0.83 o 
 -11   2   6       40.39       39.87      0.90 o 
 -10   2   6      114.97      112.69      1.34 o 
  -9   2   6      338.23      327.04      2.49 o 
  -8   2   6      195.74      194.65      2.26 o 
  -7   2   6       27.69       23.93      0.82 o 
  -6   2   6      101.62       94.56      1.49 o 
  -5   2   6       65.61       60.16      1.32 o 
  -4   2   6      156.77      147.96      1.93 o 
  -3   2   6      592.90      589.86      5.25 o 
  -2   2   6     1137.23     1156.26     13.81 o 
  -1   2   6      714.24      687.18      7.46 o 
   0   2   6      624.02      669.99      5.47 o 
   1   2   6     1051.44     1109.82      9.23 o 
   2   2   6      177.03      169.61      7.07 o 
   3   2   6      155.43      160.85      2.07 o 
   4   2   6       76.00       72.75      1.02 o 
   5   2   6       19.56       20.13      0.61 o 
   6   2   6       99.83       97.94      1.54 o 
   7   2   6       65.04       64.34      1.01 o 
   8   2   6       31.77       31.14      0.71 o 
 -13   3   6       12.91       12.78      0.93 o 
 -12   3   6        6.89        8.71      0.60 o 
 -11   3   6       49.45       51.15      1.06 o 
 -10   3   6        8.32        8.97      0.57 o 
  -9   3   6       65.13       61.39      0.93 o 
  -8   3   6       42.35       41.52      1.09 o 
  -7   3   6       33.35       30.07      0.83 o 
  -6   3   6      144.36      143.32      2.21 o 
  -5   3   6       58.08       53.15      1.45 o 
  -4   3   6       92.02      104.90      2.00 o 
  -3   3   6       66.54       65.37      1.25 o 
  -2   3   6        3.80        4.01      0.40 o 
  -1   3   6      188.55      193.74      2.26 o 
   0   3   6      107.96      116.45      1.72 o 
   1   3   6       49.52       54.18      1.47 o 
   2   3   6      301.03      298.27      5.06 o 
   3   3   6      375.29      367.63      3.57 o 
   4   3   6       14.05       15.55      0.61 o 
   5   3   6       37.34       37.69      0.83 o 
   6   3   6       85.45       85.78      1.13 o 
   7   3   6      120.82      119.34      1.30 o 
   8   3   6       56.95       59.93      1.00 o 
 -13   4   6       16.25       18.28      0.99 o 
 -12   4   6        4.31        5.32      0.51 o 
 -11   4   6       36.87       33.86      1.09 o 
 -10   4   6       32.16       31.90      0.99 o 
  -9   4   6       94.53       86.59      1.30 o 
  -8   4   6       81.87       80.17      1.23 o 
  -7   4   6       91.99       93.46      1.90 o 
  -6   4   6       37.20       37.88      1.21 o 
  -5   4   6        1.59        3.49      0.80 o 
  -4   4   6       67.15       64.84      1.90 o 
  -3   4   6        0.70        1.03      0.65 o 
  -2   4   6        6.95        6.65      0.59 o 
  -1   4   6      237.35      218.33      4.11 o 
   0   4   6      103.82      105.62      1.55 o 
   1   4   6      248.46      267.79      2.71 o 
   2   4   6        5.15        6.47      0.73 o 
   3   4   6      242.16      242.69      2.73 o 
   4   4   6      514.14      488.83      5.95 o 
   5   4   6      637.99      655.64      4.14 o 
   6   4   6       23.69       25.59      0.78 o 
   7   4   6       42.75       46.21      1.03 o 
   8   4   6        7.29        8.98      0.59 o 
 -12   5   6       34.58       39.35      1.81 o 
 -11   5   6       10.18       11.05      0.83 o 
 -10   5   6        1.24        0.00      0.38 o 
  -9   5   6       80.41       82.89      1.44 o 
  -8   5   6       59.73       59.99      1.07 o 
  -7   5   6      130.51      125.01      1.55 o 
  -6   5   6       59.59       57.98      1.81 o 
  -5   5   6      101.76       97.62      2.80 o 
  -4   5   6        9.44       10.08      1.07 o 
  -3   5   6       43.47       41.04      1.64 o 
  -2   5   6       41.64       45.69      1.07 o 
  -1   5   6      109.16      105.45      1.74 o 
   0   5   6      157.22      151.48      2.28 o 
   1   5   6      105.36      103.70      1.63 o 
   2   5   6        0.80        0.29      0.30 o 
   3   5   6       95.48       97.93      2.04 o 
   4   5   6       91.03       95.33      1.26 o 
   5   5   6        8.15        8.84      0.58 o 
   6   5   6       68.64       73.89      1.37 o 
   7   5   6      148.69      160.85      2.62 o 
 -12   6   6        1.84        0.00      0.63 o 
 -11   6   6       87.61       83.77      2.75 o 
 -10   6   6       56.76       56.19      3.99 o 
  -9   6   6        1.22        1.83      0.54 o 
  -8   6   6       17.29       16.37      0.90 o 
  -7   6   6       62.81       62.15      1.75 o 
  -6   6   6      134.25      130.99      1.80 o 
  -5   6   6       45.85       46.40      1.04 o 
  -4   6   6       80.75       83.85      2.00 o 
  -3   6   6       29.29       28.10      1.09 o 
  -2   6   6       95.87       90.88      2.14 o 
  -1   6   6      101.50      101.45      2.17 o 
   0   6   6       22.85       22.74      0.85 o 
   1   6   6      181.26      173.21      2.44 o 
   2   6   6       26.64       26.55      0.84 o 
   3   6   6       10.18       10.19      0.61 o 
   4   6   6       24.47       25.13      0.91 o 
   5   6   6        2.03        1.53      0.42 o 
   6   6   6        7.61        6.65      0.57 o 
   7   6   6       12.44       11.52      0.88 o 
 -11   7   6        0.68        0.92      0.86 o 
 -10   7   6       47.42       43.31      1.91 o 
  -9   7   6        1.76        0.92      0.84 o 
  -8   7   6       32.75       31.35      1.19 o 
  -7   7   6       91.52       85.29      2.50 o 
  -6   7   6       84.76       89.97      1.70 o 
  -5   7   6      181.95      182.90      2.27 o 
  -4   7   6      135.82      130.41      1.99 o 
  -3   7   6      339.73      352.82      3.33 o 
  -2   7   6       50.50       52.27      1.00 o 
  -1   7   6       33.66       33.63      1.03 o 
   0   7   6        9.49        9.29      0.62 o 
   1   7   6       74.17       65.20      1.22 o 
   2   7   6       63.85       58.31      1.28 o 
   3   7   6        8.28        7.25      0.61 o 
   4   7   6       37.78       35.19      0.83 o 
   5   7   6        0.06        0.25      0.34 o 
   6   7   6        5.87        7.40      1.07 o 
 -10   8   6        7.94       12.09      1.26 o 
  -9   8   6        2.32        1.87      0.59 o 
  -8   8   6       33.06       37.24      1.01 o 
  -7   8   6       14.43       16.31      1.47 o 
  -6   8   6      106.61      106.23      1.73 o 
  -5   8   6        4.46        4.41      0.55 o 
  -4   8   6      314.26      310.47      3.17 o 
  -3   8   6       81.98       77.71      1.21 o 
  -2   8   6       59.43       58.97      1.33 o 
  -1   8   6       27.36       33.62      0.96 o 
   0   8   6       59.98       57.75      1.31 o 
   1   8   6        0.97        0.17      0.32 o 
   2   8   6       65.67       59.99      1.08 o 
   3   8   6       25.86       26.21      1.00 o 
   4   8   6       30.07       26.88      0.95 o 
   5   8   6       12.39       14.11      1.00 o 
  -8   9   6       12.71       13.26      1.20 o 
  -7   9   6       23.62       24.35      1.14 o 
  -6   9   6       33.32       33.05      1.09 o 
  -5   9   6       19.40       18.73      0.92 o 
  -4   9   6       91.21       85.57      1.55 o 
  -3   9   6      116.64      120.17      1.73 o 
  -2   9   6       19.81       21.92      0.78 o 
  -1   9   6       63.99       56.15      1.33 o 
   0   9   6       60.58       51.73      1.45 o 
   1   9   6       82.17       78.08      1.82 o 
   2   9   6       30.25       31.04      1.09 o 
   3   9   6       31.43       25.92      1.22 o 
   4   9   6        0.67        1.43      0.49 o 
  -7  10   6       11.78       12.48      1.34 o 
  -6  10   6        0.64        0.45      0.45 o 
  -5  10   6       18.83       18.75      1.03 o 
  -4  10   6        8.96        8.04      0.67 o 
  -3  10   6       32.10       35.47      0.93 o 
  -2  10   6        0.75        0.51      0.43 o 
  -1  10   6        9.43       10.97      0.73 o 
   2  10   6      107.04      112.67      2.99 o 
 -13   0   7       17.99       18.09      0.89 o 
 -12   0   7       24.99       20.06      0.98 o 
 -11   0   7       26.24       25.35      1.25 o 
 -10   0   7      262.06      253.98      2.89 o 
  -9   0   7       35.55       35.50      1.10 o 
  -8   0   7        5.69        5.35      0.74 o 
  -7   0   7        5.79        4.89      0.66 o 
  -6   0   7      406.06      371.33      6.17 o 
  -5   0   7       12.04       12.56      1.96 o 
  -4   0   7        0.50        2.26      0.64 o 
  -3   0   7      129.81      130.39      2.50 o 
  -2   0   7       87.40       83.89      2.04 o 
  -1   0   7      833.31      882.68     17.97 o 
   0   0   7      145.16      157.80      5.34 o 
   1   0   7      410.80      425.52     11.56 o 
   2   0   7       61.84       73.77      2.02 o 
   3   0   7       20.07       21.05      1.36 o 
   4   0   7      581.84      569.90      4.81 o 
   5   0   7       66.62       64.75      1.47 o 
   6   0   7      110.35      104.14      1.82 o 
   7   0   7       72.13       71.44      1.32 o 
   8   0   7        7.26        7.62      0.73 o 
 -13   1   7        2.60        3.61      0.45 o 
 -12   1   7       20.03       21.36      0.74 o 
 -11   1   7       18.72       19.40      0.70 o 
 -10   1   7       52.06       52.16      0.92 o 
  -9   1   7       69.90       72.17      1.03 o 
  -8   1   7       79.54       79.93      1.36 o 
  -7   1   7       58.33       60.74      0.98 o 
  -6   1   7      220.20      221.84      3.77 o 
  -5   1   7      744.37      773.76      8.87 o 
  -4   1   7        3.28        5.39      1.00 o 
  -3   1   7      245.60      241.24      3.26 o 
  -2   1   7      212.76      226.84      3.17 o 
  -1   1   7      199.05      194.74      3.32 o 
   0   1   7      301.65      323.27      6.00 o 
   1   1   7      102.79      100.87      1.86 o 
   2   1   7      121.78      120.80      1.77 o 
   3   1   7       24.88       26.95      0.79 o 
   4   1   7        0.50        0.89      0.29 o 
   5   1   7      186.95      184.21      2.06 o 
   6   1   7      147.18      152.10      1.66 o 
   7   1   7       52.02       57.76      0.93 o 
   8   1   7       19.65       20.47      0.59 o 
 -13   2   7       65.61       62.40      1.31 o 
 -12   2   7        5.08        4.16      0.47 o 
 -11   2   7       66.86       66.76      1.15 o 
 -10   2   7       23.67       23.39      0.71 o 
  -9   2   7        3.05        2.60      0.37 o 
  -8   2   7       14.63       14.88      0.75 o 
  -7   2   7       31.40       31.44      0.90 o 
  -6   2   7       69.22       69.90      1.34 o 
  -5   2   7        5.52        6.50      0.75 o 
  -4   2   7      306.21      313.25      3.36 o 
  -3   2   7      273.65      288.16      3.75 o 
  -2   2   7      593.03      593.66      6.53 o 
  -1   2   7      141.37      148.56      2.06 o 
   0   2   7      216.75      207.50      3.12 o 
   1   2   7       15.40       14.76      0.68 o 
   2   2   7       75.81       74.19      1.67 o 
   3   2   7       51.54       54.68      0.88 o 
   4   2   7      235.84      237.51      1.86 o 
   5   2   7       53.03       52.37      0.91 o 
   6   2   7       73.30       81.35      1.12 o 
   7   2   7        6.12        5.76      0.44 o 
   8   2   7       11.87       11.58      0.62 o 
 -13   3   7        6.27        5.13      0.56 o 
 -12   3   7       57.67       56.87      1.21 o 
 -11   3   7      109.04      113.34      1.63 o 
 -10   3   7       64.94       56.30      1.13 o 
  -9   3   7       50.02       48.59      0.89 o 
  -8   3   7      111.45      108.64      1.44 o 
  -7   3   7       12.17       13.64      0.74 o 
  -6   3   7       59.11       64.99      1.35 o 
  -5   3   7      315.47      318.79      3.95 o 
  -4   3   7      308.86      301.34      3.68 o 
  -3   3   7      360.42      382.79      3.98 o 
  -2   3   7      382.10      378.58      3.99 o 
  -1   3   7      812.59      846.15      7.38 o 
   0   3   7      613.56      581.32      4.29 o 
   1   3   7       24.73       28.62      0.85 o 
   2   3   7       17.50       17.54      0.83 o 
   3   3   7      322.57      314.49      2.26 o 
   4   3   7      114.93      119.03      1.32 o 
   5   3   7       88.53       97.85      1.15 o 
   6   3   7      141.44      145.27      1.53 o 
   7   3   7       35.10       37.50      1.21 o 
 -13   4   7       23.04       27.87      1.11 o 
 -12   4   7       18.01       17.72      0.85 o 
 -11   4   7       11.14       10.67      0.67 o 
 -10   4   7       78.48       67.12      1.28 o 
  -9   4   7       21.71       19.83      0.71 o 
  -8   4   7        6.89        8.33      0.49 o 
  -7   4   7       15.74       14.99      0.99 o 
  -6   4   7       59.46       59.29      1.70 o 
  -5   4   7      126.21      147.74      2.23 o 
  -4   4   7       34.60       36.08      1.07 o 
  -3   4   7      121.44      121.55      1.58 o 
  -2   4   7      307.94      289.81      3.02 o 
  -1   4   7      178.18      180.09      2.43 o 
   0   4   7      115.44      111.28      1.53 o 
   1   4   7        9.98        9.36      0.57 o 
   2   4   7      268.60      264.62      1.98 o 
   3   4   7      301.13      310.09      2.40 o 
   4   4   7       46.99       50.28      0.90 o 
   5   4   7      222.69      227.03      1.96 o 
   6   4   7      105.06      116.00      1.48 o 
   7   4   7       49.21       50.79      1.06 o 
 -12   5   7       25.44       26.89      1.08 o 
 -11   5   7        0.49        0.11      0.40 o 
 -10   5   7        9.09        9.12      0.95 o 
  -9   5   7       19.02       23.78      0.93 o 
  -8   5   7       15.09       11.81      0.57 o 
  -7   5   7       43.48       44.46      1.08 o 
  -6   5   7      250.03      235.42      3.38 o 
  -5   5   7       21.28       22.41      1.73 o 
  -4   5   7      138.27      137.25      2.19 o 
  -3   5   7      301.20      283.53      3.25 o 
  -2   5   7       14.95       14.05      1.06 o 
  -1   5   7       43.34       43.31      1.18 o 
   0   5   7       54.29       52.00      1.06 o 
   1   5   7      321.91      321.36      3.21 o 
   2   5   7       26.10       26.50      0.99 o 
   3   5   7       40.43       37.46      0.80 o 
   4   5   7       14.32       17.05      0.67 o 
   5   5   7       40.29       39.70      1.01 o 
   6   5   7       62.72       64.44      1.37 o 
 -11   6   7       17.20       20.08      1.57 o 
 -10   6   7       74.12       84.56      2.99 o 
  -9   6   7       40.19       34.27      1.18 o 
  -8   6   7        9.79        6.97      0.78 o 
  -7   6   7       64.28       59.55      1.43 o 
  -6   6   7       12.50       11.49      0.74 o 
  -5   6   7      114.78      116.50      1.60 o 
  -4   6   7       97.60       94.11      1.66 o 
  -3   6   7       60.63       58.59      1.15 o 
  -2   6   7      141.38      145.02      1.71 o 
  -1   6   7       42.54       43.89      0.94 o 
   0   6   7       17.28       18.32      0.66 o 
   1   6   7       50.95       49.63      0.92 o 
   2   6   7       69.23       72.27      1.42 o 
   3   6   7        0.31        0.44      0.34 o 
   4   6   7       24.65       26.23      0.81 o 
   5   6   7        7.81        8.07      0.52 o 
   6   6   7       10.62       11.02      0.83 o 
 -11   7   7        8.37        9.11      1.10 o 
 -10   7   7        9.73        9.95      0.94 o 
  -9   7   7        4.66        3.68      1.01 o 
  -8   7   7      114.40      108.11      3.38 o 
  -7   7   7       31.50       29.45      1.65 o 
  -6   7   7      261.59      245.33      3.06 o 
  -5   7   7      356.33      360.67      3.62 o 
  -4   7   7      282.95      285.04      3.05 o 
  -3   7   7        6.60        5.49      0.49 o 
  -2   7   7       19.26       17.08      0.64 o 
  -1   7   7      161.12      151.76      1.89 o 
   0   7   7       49.79       49.06      0.96 o 
   1   7   7       21.94       21.77      0.78 o 
   2   7   7       76.44       77.12      2.10 o 
   3   7   7        6.77        6.14      0.49 o 
   4   7   7        6.39        6.76      0.45 o 
   5   7   7        7.29        7.89      0.57 o 
 -10   8   7        1.11        2.36      0.79 o 
  -9   8   7        8.56        7.10      0.75 o 
  -8   8   7       17.65       14.44      0.73 o 
  -7   8   7       88.20       91.23      1.71 o 
  -6   8   7       21.34       19.67      1.11 o 
  -5   8   7      131.82      131.62      2.13 o 
  -4   8   7       77.67       72.98      1.35 o 
  -3   8   7        2.12        3.61      0.43 o 
  -2   8   7       36.13       34.61      0.90 o 
  -1   8   7       43.06       39.65      1.04 o 
   0   8   7       38.85       36.88      1.08 o 
   1   8   7        0.91        0.98      0.36 o 
   2   8   7       27.00       27.04      0.84 o 
   3   8   7        7.66        8.58      0.63 o 
   4   8   7       25.69       24.24      0.96 o 
  -8   9   7       24.02       21.87      0.99 o 
  -7   9   7       35.06       33.80      0.93 o 
  -6   9   7       29.42       26.80      1.17 o 
  -5   9   7       71.85       68.46      1.47 o 
  -4   9   7      146.33      145.89      2.01 o 
  -3   9   7       79.34       73.25      1.38 o 
  -2   9   7        9.61        9.91      0.70 o 
  -1   9   7       40.14       43.49      1.52 o 
   0   9   7        0.09        0.09      0.40 o 
   1   9   7        6.96        8.64      1.07 o 
   2   9   7       14.15       15.39      1.41 o 
   3   9   7        3.98        5.18      0.94 o 
  -6  10   7       21.91       22.53      0.93 o 
  -5  10   7       11.35        8.74      1.69 o 
  -4  10   7       71.96       76.17      1.71 o 
  -3  10   7       61.71       65.26      1.37 o 
  -2  10   7       60.33       60.05      1.48 o 
 -13   0   8        0.01       -0.04      0.48 o 
 -12   0   8       69.48       70.75      1.66 o 
 -11   0   8        2.49        2.80      0.51 o 
 -10   0   8      245.29      238.31      2.79 o 
  -9   0   8        0.00        0.48      0.40 o 
  -8   0   8       43.16       44.68      1.63 o 
  -7   0   8      162.92      160.52      3.03 o 
  -6   0   8       35.54       34.34      1.35 o 
  -5   0   8      262.73      286.49      5.32 o 
  -4   0   8      101.10      125.34      3.15 o 
  -3   0   8        1.28        1.23      1.10 o 
  -2   0   8       10.24        8.64      1.57 o 
  -1   0   8       18.53       23.41      2.51 o 
   0   0   8      219.64      207.61      3.51 o 
   1   0   8        1.65        1.49      0.62 o 
   2   0   8       99.54       96.68      1.55 o 
   3   0   8       31.47       30.42      1.06 o 
   4   0   8      308.02      317.59      3.56 o 
   5   0   8      302.84      303.18      3.42 o 
   6   0   8        2.62        1.82      0.46 o 
   7   0   8       13.16       13.71      0.69 o 
 -13   1   8       52.59       57.30      1.09 o 
 -12   1   8       19.42       19.77      0.82 o 
 -11   1   8      223.52      211.00      2.11 o 
 -10   1   8      213.32      215.62      1.96 o 
  -9   1   8       50.81       58.09      0.98 o 
  -8   1   8      260.45      251.90      3.29 o 
  -7   1   8       22.00       21.40      0.84 o 
  -6   1   8      431.69      424.06      4.19 o 
  -5   1   8      321.76      314.01      3.86 o 
  -4   1   8      267.49      249.83      3.59 o 
  -3   1   8       85.74      101.61      2.35 o 
  -2   1   8       29.45       35.56      2.09 o 
  -1   1   8      235.90      236.01      2.79 o 
   0   1   8       67.62       64.48      1.53 o 
   1   1   8      149.15      147.07      1.97 o 
   2   1   8       30.64       30.03      0.63 o 
   3   1   8      495.90      495.14      3.16 o 
   4   1   8      344.98      340.92      2.63 o 
   5   1   8       67.02       65.27      1.09 o 
   6   1   8       47.38       50.20      0.90 o 
   7   1   8        7.09        6.18      0.40 o 
 -13   2   8        6.44        7.37      0.68 o 
 -12   2   8       13.63       14.27      0.94 o 
 -11   2   8      126.94      116.63      1.71 o 
 -10   2   8       21.47       22.45      0.72 o 
  -9   2   8       21.99       21.13      0.71 o 
  -8   2   8       21.25       19.51      1.04 o 
  -7   2   8       57.74       60.01      1.63 o 
  -6   2   8      211.12      213.62      3.18 o 
  -5   2   8      163.04      154.53      2.50 o 
  -4   2   8      495.29      497.85      5.30 o 
  -3   2   8       47.20       53.00      1.32 o 
  -2   2   8       22.02       18.21      0.86 o 
  -1   2   8       83.98       71.59      1.30 o 
   0   2   8      214.55      212.36      2.96 o 
   1   2   8       33.97       36.75      1.03 o 
   2   2   8      338.59      342.66      2.28 o 
   3   2   8      311.31      313.82      2.29 o 
   4   2   8      123.11      130.71      1.38 o 
   5   2   8       19.72       19.84      0.64 o 
   6   2   8       43.66       45.63      0.87 o 
   7   2   8        5.88        5.62      0.52 o 
 -13   3   8       19.70       18.77      1.25 o 
 -12   3   8       80.04       87.83      1.74 o 
 -11   3   8       12.10       17.52      0.73 o 
 -10   3   8      239.55      227.40      2.49 o 
  -9   3   8        8.48        9.12      0.51 o 
  -8   3   8       42.21       40.73      0.80 o 
  -7   3   8       57.66       62.02      1.44 o 
  -6   3   8       84.75       85.97      1.64 o 
  -5   3   8      143.79      141.06      1.99 o 
  -4   3   8       65.28       70.69      1.37 o 
  -3   3   8      270.11      256.05      2.73 o 
  -2   3   8       52.71       47.50      1.36 o 
  -1   3   8       13.19       15.68      0.73 o 
   0   3   8      347.53      344.04      3.27 o 
   1   3   8      277.47      262.62      1.91 o 
   2   3   8      232.08      239.87      2.02 o 
   3   3   8       29.60       28.84      0.74 o 
   4   3   8       67.22       67.20      1.07 o 
   5   3   8        2.52        2.49      0.41 o 
   6   3   8       61.78       65.69      1.08 o 
 -13   4   8        0.36        0.44      0.94 o 
 -12   4   8        7.75        8.24      0.58 o 
 -11   4   8       34.43       29.30      0.96 o 
 -10   4   8       42.47       36.91      0.91 o 
  -9   4   8       50.41       37.81      0.93 o 
  -8   4   8       10.49        9.12      0.50 o 
  -7   4   8      210.87      207.35      1.82 o 
  -6   4   8      148.38      140.89      1.73 o 
  -5   4   8      156.08      156.49      2.41 o 
  -4   4   8       64.01       68.10      1.37 o 
  -3   4   8      160.51      154.96      2.44 o 
  -2   4   8      180.16      178.69      2.73 o 
  -1   4   8      208.30      211.01      2.57 o 
   0   4   8      754.30      731.53      4.66 o 
   1   4   8      410.72      419.94      2.98 o 
   2   4   8      280.94      291.44      2.34 o 
   3   4   8      143.22      145.21      1.55 o 
   4   4   8       68.69       64.72      0.94 o 
   5   4   8       37.90       39.73      0.80 o 
   6   4   8       18.21       18.71      0.74 o 
 -12   5   8        1.15        1.80      0.53 o 
 -11   5   8       53.30       53.40      1.74 o 
 -10   5   8        0.82        1.09      0.37 o 
  -9   5   8       64.51       56.68      1.52 o 
  -8   5   8       60.23       51.58      1.27 o 
  -7   5   8        2.31        1.93      0.38 o 
  -6   5   8       17.02       17.52      0.67 o 
  -5   5   8      196.58      200.93      1.93 o 
  -4   5   8       69.57       71.47      1.03 o 
  -3   5   8      457.18      430.18      3.75 o 
  -2   5   8      322.69      319.77      2.89 o 
  -1   5   8      145.41      142.72      1.58 o 
   0   5   8        6.19        6.60      0.43 o 
   1   5   8      180.05      177.07      1.92 o 
   2   5   8      414.77      407.39      3.78 o 
   3   5   8       31.35       34.35      1.27 o 
   4   5   8       30.35       29.67      0.79 o 
   5   5   8       88.72       87.95      1.23 o 
   6   5   8       10.25        8.17      1.10 o 
 -11   6   8        0.05        0.02      0.55 o 
 -10   6   8       57.64       64.92      2.00 o 
  -9   6   8       39.05       39.60      1.29 o 
  -8   6   8      154.72      134.67      2.01 o 
  -7   6   8       56.64       56.65      1.33 o 
  -6   6   8       39.73       38.02      0.98 o 
  -5   6   8       68.73       73.26      1.28 o 
  -4   6   8       69.62       69.74      1.26 o 
  -3   6   8       98.72      101.77      1.67 o 
  -2   6   8        0.80        0.96      0.39 o 
  -1   6   8      370.13      377.38      3.06 o 
   0   6   8      172.53      176.28      1.72 o 
   1   6   8      101.98      105.24      1.41 o 
   2   6   8        2.06        2.59      0.36 o 
   3   6   8       31.93       30.22      0.77 o 
   4   6   8       12.17       13.17      0.52 o 
   5   6   8        7.18        6.57      0.50 o 
 -10   7   8       12.75       17.28      1.57 o 
  -9   7   8        7.35        6.59      0.58 o 
  -8   7   8      189.94      189.75      3.17 o 
  -7   7   8      255.39      246.11      3.39 o 
  -6   7   8       17.82       15.20      0.84 o 
  -5   7   8       50.74       49.41      1.05 o 
  -4   7   8       77.56       72.57      1.41 o 
  -3   7   8      101.47       93.23      1.36 o 
  -2   7   8       43.83       47.85      1.00 o 
  -1   7   8      170.66      168.07      1.92 o 
   0   7   8       20.32       20.56      0.74 o 
   1   7   8       14.93       14.35      0.63 o 
   2   7   8       18.91       21.19      1.07 o 
   3   7   8       30.63       28.51      0.94 o 
   4   7   8        6.29        5.40      0.57 o 
  -9   8   8        9.10        7.82      0.83 o 
  -8   8   8       36.01       34.11      1.05 o 
  -7   8   8      103.91      101.77      1.62 o 
  -6   8   8       39.79       37.98      1.10 o 
  -5   8   8       23.03       21.09      0.80 o 
  -4   8   8       31.35       27.15      0.91 o 
  -3   8   8       78.59       80.61      1.37 o 
  -2   8   8       31.60       31.53      0.82 o 
  -1   8   8      116.89      111.87      1.56 o 
   0   8   8       46.55       49.53      1.09 o 
   1   8   8      104.87      101.78      1.42 o 
   2   8   8        2.82        4.67      0.53 o 
   3   8   8        0.00        0.13      0.44 o 
  -8   9   8       18.33       18.25      1.63 o 
  -7   9   8       77.94       83.70      1.60 o 
  -6   9   8       10.78       11.26      0.69 o 
  -5   9   8        2.45        3.87      0.46 o 
  -4   9   8       45.74       48.26      1.11 o 
  -3   9   8       64.02       69.19      1.30 o 
  -2   9   8       41.94       41.66      1.20 o 
  -1   9   8       54.38       55.01      1.51 o 
   0   9   8       76.75       76.67      1.78 o 
   1   9   8       91.87       91.90      3.85 o 
  -4  10   8        9.46        9.66      0.87 o 
  -3  10   8       22.61       25.28      0.92 o 
  -2  10   8       62.53       61.96      1.54 o 
 -13   0   9       15.59       16.09      0.93 o 
 -12   0   9       15.35       14.61      0.88 o 
 -11   0   9      291.77      296.91      3.19 o 
 -10   0   9        0.24        0.45      0.40 o 
  -9   0   9      459.17      441.21      4.22 o 
  -8   0   9      125.83      119.80      1.82 o 
  -7   0   9        6.42        8.80      1.00 o 
  -6   0   9       24.17       28.52      1.16 o 
  -5   0   9        5.25        7.15      0.69 o 
  -4   0   9        9.64        7.74      0.84 o 
  -3   0   9      263.02      255.95      5.74 o 
  -2   0   9        8.55        7.18      0.81 o 
  -1   0   9       51.43       53.98      1.75 o 
   0   0   9      186.29      169.06      2.38 o 
   1   0   9       29.93       28.05      0.86 o 
   2   0   9        0.10        0.79      0.41 o 
   3   0   9       26.40       25.49      1.01 o 
   4   0   9       16.13       16.07      0.97 o 
   5   0   9        1.81        2.06      0.48 o 
   6   0   9       16.16       16.03      0.80 o 
 -13   1   9       27.23       24.30      0.88 o 
 -12   1   9       57.70       57.11      1.47 o 
 -11   1   9       21.29       20.75      0.76 o 
 -10   1   9       27.87       27.29      0.85 o 
  -9   1   9      150.00      144.15      1.69 o 
  -8   1   9        1.27        1.54      0.31 o 
  -7   1   9      196.36      184.68      2.49 o 
  -6   1   9      121.76      107.29      2.00 o 
  -5   1   9       40.64       43.92      1.03 o 
  -4   1   9        1.37        2.22      0.40 o 
  -3   1   9      210.44      202.60      2.55 o 
  -2   1   9       51.39       50.97      1.14 o 
  -1   1   9       61.20       64.17      1.32 o 
   0   1   9       85.96       82.55      1.03 o 
   1   1   9       14.04       14.13      0.48 o 
   2   1   9       31.24       29.10      0.68 o 
   3   1   9       17.50       16.91      0.67 o 
   4   1   9        9.91        9.44      0.49 o 
   5   1   9        3.28        4.50      0.40 o 
   6   1   9       11.14       10.37      0.51 o 
 -13   2   9        8.78       10.61      0.83 o 
 -12   2   9       98.27       95.89      1.49 o 
 -11   2   9      155.29      153.93      1.77 o 
 -10   2   9      195.97      197.24      2.00 o 
  -9   2   9       64.84       69.54      1.17 o 
  -8   2   9       41.61       40.64      0.89 o 
  -7   2   9       92.05       90.59      1.24 o 
  -6   2   9      316.21      315.35      4.22 o 
  -5   2   9       43.33       46.37      1.25 o 
  -4   2   9       49.79       46.67      1.05 o 
  -3   2   9       24.78       28.08      0.88 o 
  -2   2   9       32.55       31.12      0.91 o 
  -1   2   9       77.39       73.67      1.29 o 
   0   2   9      214.19      200.70      2.23 o 
   1   2   9       66.44       74.13      0.98 o 
   2   2   9      207.93      205.91      1.76 o 
   3   2   9       36.02       33.19      0.78 o 
   4   2   9      159.74      156.39      1.68 o 
   5   2   9       33.04       34.68      0.81 o 
   6   2   9       27.36       29.15      0.83 o 
 -13   3   9       13.96       12.80      0.70 o 
 -12   3   9       36.46       39.72      1.01 o 
 -11   3   9       66.19       64.84      1.22 o 
 -10   3   9       19.26       16.12      0.72 o 
  -9   3   9       50.46       52.91      0.95 o 
  -8   3   9        0.16        0.14      0.29 o 
  -7   3   9      118.88      116.66      1.42 o 
  -6   3   9       92.96       85.55      1.21 o 
  -5   3   9      355.04      331.36      3.86 o 
  -4   3   9      511.03      480.77      4.71 o 
  -3   3   9       60.95       60.94      1.20 o 
  -2   3   9      125.88      124.17      2.03 o 
  -1   3   9      323.58      307.89      2.20 o 
   0   3   9      275.53      259.80      2.15 o 
   1   3   9       50.72       48.55      0.81 o 
   2   3   9      303.92      299.67      2.24 o 
   3   3   9       23.84       24.49      0.68 o 
   4   3   9      148.11      158.76      1.68 o 
   5   3   9        8.65       10.46      0.55 o 
 -12   4   9       15.23       13.84      0.72 o 
 -11   4   9       77.24       77.46      1.56 o 
 -10   4   9       20.64       23.88      0.89 o 
  -9   4   9       46.23       40.50      0.97 o 
  -8   4   9       21.84       21.58      0.76 o 
  -7   4   9       37.11       38.07      0.78 o 
  -6   4   9      318.09      311.37      2.27 o 
  -5   4   9      610.88      615.03      4.06 o 
  -4   4   9      136.16      132.02      1.53 o 
  -3   4   9      841.54      792.87      5.36 o 
  -2   4   9      429.50      416.25      2.68 o 
  -1   4   9      360.82      348.95      2.57 o 
   0   4   9      607.72      611.00      4.35 o 
   1   4   9       84.09       84.56      1.53 o 
   2   4   9      108.84      106.32      1.42 o 
   3   4   9       82.48       82.39      1.20 o 
   4   4   9       84.38       87.77      1.22 o 
   5   4   9       47.27       50.30      1.23 o 
 -12   5   9        2.80        3.60      0.72 o 
 -11   5   9        2.42        1.74      0.47 o 
 -10   5   9       62.51       63.83      1.24 o 
  -9   5   9       12.91       10.73      0.73 o 
  -8   5   9      123.22      114.00      1.52 o 
  -7   5   9       41.32       44.10      0.94 o 
  -6   5   9      171.69      164.07      1.79 o 
  -5   5   9       28.28       30.58      0.81 o 
  -4   5   9      726.76      714.74      5.62 o 
  -3   5   9      153.42      151.96      2.08 o 
  -2   5   9      660.00      630.75      4.16 o 
  -1   5   9       24.46       27.27      1.08 o 
   0   5   9      307.54      292.84      2.43 o 
   1   5   9       28.42       29.57      0.75 o 
   2   5   9       68.49       68.91      1.13 o 
   3   5   9       57.59       60.12      1.04 o 
   4   5   9       26.54       27.31      0.73 o 
 -11   6   9       16.96       15.71      1.41 o 
 -10   6   9       17.67       17.37      2.87 o 
  -9   6   9       38.61       34.58      1.14 o 
  -8   6   9        4.55        4.35      0.49 o 
  -7   6   9      154.74      143.24      1.99 o 
  -6   6   9       38.77       36.36      1.03 o 
  -5   6   9       39.02       35.48      0.95 o 
  -4   6   9        1.35        1.76      0.37 o 
  -3   6   9      588.94      599.45      4.48 o 
  -2   6   9       35.29       36.70      1.12 o 
  -1   6   9      472.46      481.02      3.83 o 
   0   6   9      254.49      263.59      2.60 o 
   1   6   9       59.63       58.13      0.98 o 
   2   6   9        0.07        0.43      0.29 o 
   3   6   9       14.21       15.93      0.69 o 
   4   6   9       16.30       15.29      0.57 o 
 -10   7   9       12.08       17.75      1.57 o 
  -9   7   9       21.09       20.78      1.13 o 
  -8   7   9        3.31        3.60      0.55 o 
  -7   7   9        2.21        2.61      0.62 o 
  -6   7   9       24.21       21.26      0.86 o 
  -5   7   9       24.27       23.61      0.80 o 
  -4   7   9      170.54      163.85      2.02 o 
  -3   7   9       44.54       48.64      1.12 o 
  -2   7   9      337.70      353.07      3.24 o 
  -1   7   9      152.90      168.45      1.87 o 
   0   7   9       34.25       34.23      0.83 o 
   1   7   9       22.04       21.72      0.68 o 
   2   7   9        5.40        7.94      0.49 o 
   3   7   9       21.18       20.69      0.65 o 
  -9   8   9        1.98        1.41      0.79 o 
  -8   8   9        4.24        4.91      1.16 o 
  -7   8   9       48.96       49.34      1.17 o 
  -6   8   9        1.41        1.23      0.38 o 
  -5   8   9        3.71        4.03      0.45 o 
  -4   8   9        3.77        4.97      0.53 o 
  -3   8   9      146.33      152.57      2.07 o 
  -2   8   9        5.19        7.03      0.53 o 
  -1   8   9       51.66       60.24      1.71 o 
   0   8   9       78.61       75.15      1.21 o 
   1   8   9       26.69       29.01      1.09 o 
  -7   9   9       11.10       10.69      0.74 o 
  -6   9   9       13.47       13.88      0.78 o 
  -5   9   9        5.25        4.36      0.57 o 
  -4   9   9        4.80        6.53      0.63 o 
  -3   9   9        8.46        9.28      0.75 o 
  -2   9   9       20.39       20.45      0.92 o 
  -1   9   9        0.29        0.06      0.40 o 
 -13   0  10        0.12        0.34      0.64 o 
 -12   0  10       21.54       23.51      1.04 o 
 -11   0  10       21.02       21.53      1.10 o 
 -10   0  10      123.80      121.79      1.87 o 
  -9   0  10      134.20      147.31      2.09 o 
  -8   0  10      397.42      390.27      3.87 o 
  -7   0  10      145.07      142.49      3.10 o 
  -6   0  10      368.48      352.20      3.56 o 
  -5   0  10        8.47       10.64      0.87 o 
  -4   0  10        0.69        1.28      0.81 o 
  -3   0  10        1.42        0.86      0.87 o 
  -2   0  10       90.55       94.89      1.44 o 
  -1   0  10       23.38       19.27      0.80 o 
   0   0  10       79.89       78.48      1.23 o 
   1   0  10       46.76       40.77      1.46 o 
   2   0  10      277.96      279.13      3.22 o 
   3   0  10       17.37       17.97      0.85 o 
   4   0  10       67.38       66.70      1.86 o 
   5   0  10        8.50        9.18      0.68 o 
 -13   1  10       53.87       52.12      1.15 o 
 -12   1  10       83.77       83.78      1.28 o 
 -11   1  10       29.29       29.56      0.79 o 
 -10   1  10       33.84       31.66      0.83 o 
  -9   1  10      168.39      182.68      1.81 o 
  -8   1  10       41.08       37.53      0.83 o 
  -7   1  10      477.63      489.65      3.14 o 
  -6   1  10       29.98       30.03      0.72 o 
  -5   1  10      132.95      136.56      1.59 o 
  -4   1  10       31.13       32.09      0.86 o 
  -3   1  10      169.27      168.39      1.63 o 
  -2   1  10       75.34       73.63      0.87 o 
  -1   1  10      127.40      123.36      1.15 o 
   0   1  10       80.53       79.75      1.01 o 
   1   1  10        7.80        9.41      0.56 o 
   2   1  10       21.75       23.21      0.69 o 
   3   1  10       38.33       37.01      0.88 o 
   4   1  10       23.21       23.73      0.76 o 
   5   1  10        4.73        4.69      0.41 o 
 -13   2  10        4.53        3.52      0.60 o 
 -12   2  10        1.73        2.13      0.37 o 
 -11   2  10       51.00       53.95      1.02 o 
 -10   2  10       86.35       84.57      1.30 o 
  -9   2  10        2.35        2.28      0.38 o 
  -8   2  10      243.04      242.19      2.55 o 
  -7   2  10      608.35      603.15      4.21 o 
  -6   2  10      452.90      432.42      3.10 o 
  -5   2  10      267.19      257.87      1.91 o 
  -4   2  10       46.49       44.29      0.71 o 
  -3   2  10       14.87       16.42      0.48 o 
  -2   2  10      151.17      145.76      1.38 o 
  -1   2  10        2.29        2.55      0.45 o 
   0   2  10       14.67       15.16      0.55 o 
   1   2  10       95.33       99.15      1.26 o 
   2   2  10       33.21       31.73      0.75 o 
   3   2  10        5.45        7.01      0.49 o 
   4   2  10        5.00        6.65      0.45 o 
   5   2  10        4.45        5.38      0.52 o 
 -12   3  10       13.69       14.63      0.69 o 
 -11   3  10       14.09       11.46      0.68 o 
 -10   3  10        9.92        9.88      0.61 o 
  -9   3  10       24.70       26.39      0.81 o 
  -8   3  10       46.64       41.18      0.90 o 
  -7   3  10       64.36       65.55      1.12 o 
  -6   3  10      275.45      294.29      2.52 o 
  -5   3  10      950.99      917.38      5.06 o 
  -4   3  10       31.14       32.17      0.66 o 
  -3   3  10       92.08      100.83      1.62 o 
  -2   3  10      142.81      137.33      1.49 o 
  -1   3  10      218.10      217.38      1.81 o 
   0   3  10       68.13       65.21      1.05 o 
   1   3  10        9.58        9.93      0.55 o 
   2   3  10      115.49      115.20      1.38 o 
   3   3  10       14.78       15.39      0.56 o 
   4   3  10       29.07       30.17      1.02 o 
 -12   4  10       10.94       12.50      0.76 o 
 -11   4  10       19.06       21.41      0.91 o 
 -10   4  10       14.23       14.35      0.81 o 
  -9   4  10        7.18        7.88      0.53 o 
  -8   4  10      172.79      175.36      2.07 o 
  -7   4  10       76.42       76.76      1.13 o 
  -6   4  10      276.77      270.71      2.27 o 
  -5   4  10       96.67       99.39      1.32 o 
  -4   4  10      120.67      129.74      1.94 o 
  -3   4  10      128.09      126.58      1.44 o 
  -2   4  10      200.41      197.45      1.80 o 
  -1   4  10       19.91       19.76      0.75 o 
   0   4  10       61.95       58.94      0.99 o 
   1   4  10       84.27       81.48      1.15 o 
   2   4  10      147.78      146.82      1.63 o 
   3   4  10       34.79       34.75      0.81 o 
   4   4  10       40.27       39.26      0.98 o 
 -11   5  10        5.62        6.87      1.81 o 
 -10   5  10       23.27       24.26      1.06 o 
  -9   5  10       28.16       29.04      1.38 o 
  -8   5  10        0.61        1.93      0.41 o 
  -7   5  10       87.68       85.79      1.51 o 
  -6   5  10      174.94      168.16      1.85 o 
  -5   5  10       40.64       42.91      1.31 o 
  -4   5  10      445.28      448.27      4.01 o 
  -3   5  10      119.66      123.08      1.43 o 
  -2   5  10       51.97       53.36      0.91 o 
  -1   5  10      214.46      211.17      1.95 o 
   0   5  10      206.40      211.09      2.10 o 
   1   5  10       24.36       24.84      0.70 o 
   2   5  10       49.10       50.47      0.86 o 
   3   5  10        6.12        4.82      0.41 o 
 -11   6  10        0.81        0.31      0.63 o 
 -10   6  10       66.79       62.15      1.78 o 
  -9   6  10       41.37       41.78      1.34 o 
  -8   6  10       14.95       14.36      0.71 o 
  -7   6  10      147.51      147.64      1.81 o 
  -6   6  10       30.62       34.75      1.00 o 
  -5   6  10      104.90      104.43      1.51 o 
  -4   6  10      151.98      152.36      1.90 o 
  -3   6  10       62.19       64.75      1.14 o 
  -2   6  10      246.85      240.56      2.22 o 
  -1   6  10      120.49      117.93      1.66 o 
   0   6  10       35.22       36.89      0.85 o 
   1   6  10        6.76        5.99      0.49 o 
   2   6  10        3.34        2.93      0.39 o 
  -9   7  10       14.97       15.39      1.41 o 
  -8   7  10        7.43        6.97      0.56 o 
  -7   7  10       19.44       19.18      0.88 o 
  -6   7  10       64.80       65.76      1.37 o 
  -5   7  10       33.42       34.31      1.00 o 
  -4   7  10       71.24       74.33      1.31 o 
  -3   7  10      121.67      118.78      1.60 o 
  -2   7  10      216.31      208.43      2.20 o 
  -1   7  10       34.19       33.44      0.81 o 
   0   7  10        2.38        2.30      0.35 o 
   1   7  10       10.61       10.46      0.55 o 
  -8   8  10        6.67        8.11      0.78 o 
  -7   8  10       27.42       29.89      0.90 o 
  -6   8  10       16.79       18.24      0.76 o 
  -5   8  10       56.62       55.55      1.05 o 
  -4   8  10      170.46      185.32      2.05 o 
  -3   8  10      102.22      103.29      1.71 o 
  -2   8  10      101.90      112.56      1.75 o 
  -1   8  10       13.37       12.12      0.60 o 
   0   8  10        3.68        3.03      0.37 o 
  -4   9  10       71.83       67.40      2.51 o 
 -13   0  11        6.66       10.15      0.68 o 
 -12   0  11       24.23       26.55      1.05 o 
 -11   0  11        0.01        0.03      0.44 o 
 -10   0  11      239.42      240.31      2.95 o 
  -9   0  11       30.38       35.68      1.16 o 
  -8   0  11      381.13      385.51      4.11 o 
  -7   0  11      344.51      328.93      3.67 o 
  -6   0  11      234.87      234.55      2.72 o 
  -5   0  11       13.14       16.88      0.88 o 
  -4   0  11        0.36        0.24      0.35 o 
  -3   0  11        7.17        4.61      0.53 o 
  -2   0  11      177.56      161.06      2.25 o 
  -1   0  11        1.70        0.44      0.66 o 
   0   0  11        5.09        3.92      0.51 o 
   1   0  11        0.96        0.14      0.45 o 
   2   0  11      212.80      218.82      2.89 o 
   3   0  11       21.73       23.97      0.97 o 
   4   0  11        0.50        0.25      0.52 o 
 -13   1  11       18.56       18.47      0.68 o 
 -12   1  11       13.10       13.35      0.64 o 
 -11   1  11        6.06        6.72      0.49 o 
 -10   1  11      132.60      133.86      1.49 o 
  -9   1  11      795.83      813.17      5.16 o 
  -8   1  11       71.15       80.81      1.15 o 
  -7   1  11      277.41      270.82      2.19 o 
  -6   1  11      181.87      193.49      1.68 o 
  -5   1  11      111.08      114.70      1.40 o 
  -4   1  11      133.30      126.07      1.36 o 
  -3   1  11      110.84      111.13      1.27 o 
  -2   1  11       41.68       47.61      0.77 o 
  -1   1  11        1.14        1.15      0.27 o 
   0   1  11       22.10       23.51      0.68 o 
   1   1  11       22.33       22.19      0.69 o 
   2   1  11       16.66       18.93      0.76 o 
   3   1  11       19.59       23.39      1.20 o 
   4   1  11       10.55        8.33      1.18 o 
 -12   2  11       29.01       30.57      1.30 o 
 -11   2  11      115.84      116.72      1.55 o 
 -10   2  11      149.09      167.45      2.18 o 
  -9   2  11       53.75       57.87      1.10 o 
  -8   2  11      108.60      111.33      1.42 o 
  -7   2  11       66.80       63.05      0.96 o 
  -6   2  11        7.53        7.16      0.42 o 
  -5   2  11      196.59      192.65      1.75 o 
  -4   2  11       33.15       31.62      0.93 o 
  -3   2  11       10.12        9.96      0.45 o 
  -2   2  11       52.11       57.54      0.91 o 
  -1   2  11       34.37       33.95      0.77 o 
   0   2  11        2.34        3.57      0.35 o 
   1   2  11       25.97       23.74      0.68 o 
   2   2  11        8.17       10.24      0.53 o 
   3   2  11        2.11        3.37      0.58 o 
 -12   3  11      113.37      117.40      1.88 o 
 -11   3  11      155.47      167.30      2.30 o 
 -10   3  11      222.92      226.58      2.35 o 
  -9   3  11       90.04       96.97      1.47 o 
  -8   3  11       67.25       71.16      1.16 o 
  -7   3  11      145.12      151.85      1.77 o 
  -6   3  11       56.86       61.84      0.95 o 
  -5   3  11       68.13       69.16      0.98 o 
  -4   3  11       68.82       67.99      0.96 o 
  -3   3  11      103.81      102.49      1.27 o 
  -2   3  11       49.46       47.71      0.84 o 
  -1   3  11      162.72      152.05      1.56 o 
   0   3  11       13.58       15.27      0.61 o 
   1   3  11       27.85       25.57      0.78 o 
   2   3  11        0.81        1.31      0.35 o 
   3   3  11       26.52       27.06      0.96 o 
 -12   4  11       99.44       98.90      2.27 o 
 -11   4  11      135.47      145.20      2.07 o 
 -10   4  11       76.60       77.49      1.53 o 
  -9   4  11       60.70       61.76      1.25 o 
  -8   4  11       33.26       35.85      0.92 o 
  -7   4  11      240.27      237.82      2.32 o 
  -6   4  11      106.15      107.49      1.48 o 
  -5   4  11       86.66       92.41      1.27 o 
  -4   4  11      174.50      174.27      1.72 o 
  -3   4  11        6.81        5.86      0.41 o 
  -2   4  11       18.22       18.67      0.77 o 
  -1   4  11       44.23       41.48      0.87 o 
   0   4  11       44.99       42.80      0.83 o 
   1   4  11       51.73       51.20      0.90 o 
   2   4  11        1.29        0.87      0.29 o 
   3   4  11        4.55        5.28      0.41 o 
 -11   5  11       52.49       56.91      3.93 o 
 -10   5  11       29.20       32.74      0.95 o 
  -9   5  11       96.22       94.81      1.67 o 
  -8   5  11       27.73       29.39      1.21 o 
  -7   5  11       31.03       31.42      0.84 o 
  -6   5  11       78.74       79.71      1.29 o 
  -5   5  11      204.83      215.59      2.36 o 
  -4   5  11       15.49       14.42      0.65 o 
  -3   5  11       24.25       24.65      0.68 o 
  -2   5  11       69.04       63.19      1.06 o 
  -1   5  11        1.36        1.08      0.34 o 
   0   5  11       14.14       13.05      0.53 o 
   1   5  11       41.30       40.53      0.80 o 
   2   5  11       15.02       15.21      0.57 o 
 -10   6  11       43.51       42.58      1.65 o 
  -9   6  11       26.02       30.06      1.33 o 
  -8   6  11        0.30        0.55      0.41 o 
  -7   6  11       12.70       12.08      0.63 o 
  -6   6  11       22.58       20.86      0.91 o 
  -5   6  11       69.29       67.48      1.40 o 
  -4   6  11       55.22       52.80      1.06 o 
  -3   6  11      117.56      114.77      1.46 o 
  -2   6  11        3.75        2.10      0.32 o 
  -1   6  11        8.26        7.87      0.46 o 
   0   6  11        7.69        6.18      0.44 o 
   1   6  11       19.43       18.64      0.78 o 
  -9   7  11        2.37        1.57      0.79 o 
  -8   7  11       50.31       53.73      2.36 o 
  -7   7  11        2.87        3.72      0.57 o 
  -6   7  11        1.29        1.49      0.37 o 
  -5   7  11        4.20        3.17      0.43 o 
  -4   7  11        9.73       10.57      0.62 o 
  -3   7  11       20.16       20.72      0.71 o 
  -2   7  11        1.82        3.37      0.38 o 
  -1   7  11        8.75        6.62      0.56 o 
   0   7  11        6.84        7.76      0.51 o 
  -6   8  11       19.30       19.61      0.82 o 
  -5   8  11       44.22       39.93      1.03 o 
  -4   8  11        8.60       12.23      1.21 o 
  -3   8  11       17.35       17.65      0.87 o 
 -12   0  12       11.42        9.87      1.04 o 
 -11   0  12       45.25       46.24      1.27 o 
 -10   0  12       12.13       13.70      0.88 o 
  -9   0  12        3.73        4.88      0.59 o 
  -8   0  12       26.48       29.11      1.10 o 
  -7   0  12       44.79       45.15      1.14 o 
  -6   0  12        3.75        6.23      0.64 o 
  -5   0  12        4.74        5.86      0.61 o 
  -4   0  12      290.53      257.86      3.49 o 
  -3   0  12       10.39        7.00      0.62 o 
  -2   0  12       39.03       28.93      1.04 o 
  -1   0  12       72.48       57.71      1.52 o 
   0   0  12       17.14       15.04      1.03 o 
   1   0  12        1.56        1.45      0.60 o 
   2   0  12        0.44        0.79      0.63 o 
 -12   1  12        7.94        9.42      0.56 o 
 -11   1  12       16.61       20.56      0.71 o 
 -10   1  12      144.32      145.89      1.51 o 
  -9   1  12      119.34      124.44      1.45 o 
  -8   1  12       44.65       48.98      0.88 o 
  -7   1  12       29.82       25.64      0.74 o 
  -6   1  12       30.36       32.40      0.78 o 
  -5   1  12       80.52       71.01      1.08 o 
  -4   1  12        4.92        5.98      0.44 o 
  -3   1  12      103.24       81.08      1.19 o 
  -2   1  12      140.75      127.82      1.48 o 
  -1   1  12       42.23       38.74      0.85 o 
   0   1  12       10.70        9.36      0.47 o 
   1   1  12        0.38        1.84      0.40 o 
   2   1  12       13.57       13.45      0.61 o 
 -12   2  12       36.45       33.11      0.97 o 
 -11   2  12        3.62        4.64      0.46 o 
 -10   2  12       98.89      106.96      1.40 o 
  -9   2  12       15.11       17.07      0.64 o 
  -8   2  12       26.37       26.61      1.18 o 
  -7   2  12      194.56      190.78      1.85 o 
  -6   2  12      106.52      108.37      1.31 o 
  -5   2  12      259.43      245.95      2.20 o 
  -4   2  12      102.96       97.81      1.29 o 
  -3   2  12        0.37        0.17      0.26 o 
  -2   2  12       36.52       32.03      0.80 o 
  -1   2  12       14.77       10.84      0.52 o 
   0   2  12       94.04       93.25      1.37 o 
   1   2  12       21.87       21.50      0.96 o 
   2   2  12       33.81       35.38      0.99 o 
 -11   3  12        0.47        1.16      0.56 o 
 -10   3  12       10.20       11.09      0.58 o 
  -9   3  12        7.64        8.35      0.59 o 
  -8   3  12      109.12      113.29      1.59 o 
  -7   3  12      113.97      111.15      1.38 o 
  -6   3  12        7.00        7.81      0.52 o 
  -5   3  12      135.03      129.82      1.55 o 
  -4   3  12       59.21       59.43      1.02 o 
  -3   3  12       15.22       12.93      0.55 o 
  -2   3  12      111.05      110.50      1.28 o 
  -1   3  12       26.35       27.06      1.34 o 
   0   3  12        2.76        3.29      0.39 o 
   1   3  12       21.21       20.35      0.63 o 
   2   3  12        2.91        4.14      0.37 o 
 -11   4  12       27.35       25.88      1.05 o 
 -10   4  12       23.21       22.70      0.97 o 
  -9   4  12       33.73       34.66      1.05 o 
  -8   4  12       11.04       14.55      0.69 o 
  -7   4  12       97.78       98.15      1.45 o 
  -6   4  12       31.40       29.88      0.86 o 
  -5   4  12        8.02        7.42      0.47 o 
  -4   4  12       26.54       27.93      0.96 o 
  -3   4  12       34.68       31.99      1.36 o 
  -2   4  12       16.43       18.21      0.68 o 
  -1   4  12       43.99       37.98      0.76 o 
   0   4  12        1.39        1.27      0.30 o 
   1   4  12       21.99       23.17      0.67 o 
 -10   5  12       37.91       34.56      1.89 o 
  -9   5  12       26.73       28.95      1.07 o 
  -8   5  12       11.72       14.77      0.92 o 
  -7   5  12       17.54       17.86      0.77 o 
  -6   5  12        9.07        8.57      0.53 o 
  -5   5  12       54.13       56.47      1.08 o 
  -4   5  12       17.34       19.37      0.69 o 
  -3   5  12        4.59        4.78      0.41 o 
  -2   5  12        4.15        4.90      0.41 o 
  -1   5  12       37.87       37.08      0.74 o 
   0   5  12       10.48       10.55      0.55 o 
  -9   6  12       21.66       18.22      1.41 o 
  -8   6  12       21.20       20.26      1.57 o 
  -7   6  12       24.96       24.71      1.41 o 
  -6   6  12        2.05        3.18      0.49 o 
  -5   6  12        8.64        6.83      0.52 o 
  -4   6  12       19.54       20.06      0.64 o 
  -3   6  12       29.94       29.81      0.73 o 
  -2   6  12        5.82        5.78      0.43 o 
  -1   6  12        3.93        5.30      0.44 o 
  -7   7  12        5.85        6.91      0.83 o 
  -6   7  12        6.21        7.98      0.68 o 
  -5   7  12       10.15        9.72      0.68 o 
  -4   7  12        4.93        4.80      0.53 o 
  -3   7  12       11.53       12.46      0.52 o 
 -11   0  13       54.64       57.31      1.93 o 
 -10   0  13        4.14        5.37      0.61 o 
  -9   0  13       13.10       15.30      0.90 o 
  -8   0  13        3.32        1.66      0.48 o 
  -7   0  13       70.44       82.47      1.85 o 
  -6   0  13       24.87       22.25      1.70 o 
  -5   0  13        1.64        2.58      0.49 o 
  -4   0  13      105.39      108.62      2.03 o 
  -3   0  13        2.11        1.43      0.44 o 
  -2   0  13       82.64       91.33      1.57 o 
  -1   0  13        0.69        0.75      0.47 o 
   0   0  13        3.07        2.12      0.56 o 
   1   0  13       41.80       40.85      1.89 o 
 -11   1  13       13.22       15.61      0.59 o 
 -10   1  13       10.98       12.28      0.53 o 
  -9   1  13       13.42       16.71      0.61 o 
  -8   1  13       12.43       10.69      0.54 o 
  -7   1  13       49.74       52.61      1.20 o 
  -6   1  13       51.23       45.15      0.85 o 
  -5   1  13       17.25       19.97      0.67 o 
  -4   1  13      109.67      104.55      1.51 o 
  -3   1  13       42.34       37.99      1.08 o 
  -2   1  13       23.98       24.76      0.78 o 
  -1   1  13       21.06       24.04      0.79 o 
   0   1  13        8.50        7.08      0.82 o 
   1   1  13        1.41        2.83      0.56 o 
 -11   2  13       38.72       39.09      0.84 o 
 -10   2  13       55.90       54.99      1.01 o 
  -9   2  13       16.53       16.86      0.60 o 
  -8   2  13      101.45      103.47      1.30 o 
  -7   2  13        6.28        6.49      0.48 o 
  -6   2  13       15.22       13.19      0.53 o 
  -5   2  13       64.17       63.14      0.97 o 
  -4   2  13       60.89       60.89      1.00 o 
  -3   2  13       12.87       10.75      0.66 o 
  -2   2  13       10.36       14.83      0.61 o 
  -1   2  13       13.40       14.25      0.67 o 
   0   2  13       23.91       28.30      1.45 o 
 -11   3  13       71.77       71.90      1.58 o 
 -10   3  13       60.03       66.14      1.33 o 
  -9   3  13       33.80       33.70      0.83 o 
  -8   3  13        8.01        9.49      0.51 o 
  -7   3  13       82.81       90.86      1.21 o 
  -6   3  13       19.67       19.96      0.68 o 
  -5   3  13       21.30       24.15      0.77 o 
  -4   3  13       44.96       43.99      0.96 o 
  -3   3  13       47.12       51.04      1.00 o 
  -2   3  13       27.09       26.80      0.71 o 
  -1   3  13        2.53        2.99      0.35 o 
   0   3  13        5.83        5.09      0.41 o 
 -10   4  13        3.63        4.39      0.75 o 
  -9   4  13       18.69       23.94      1.32 o 
  -8   4  13       75.84       76.33      1.26 o 
  -7   4  13       51.28       54.48      1.50 o 
  -6   4  13       91.55       96.67      1.46 o 
  -5   4  13       17.02       15.83      0.61 o 
  -4   4  13        5.32        5.04      0.42 o 
  -3   4  13        6.68        6.56      0.44 o 
  -2   4  13       21.54       23.56      0.71 o 
  -1   4  13       21.50       21.91      0.70 o 
  -9   5  13        3.94        3.93      0.79 o 
  -8   5  13       89.42       94.65      2.36 o 
  -7   5  13      100.27      103.40      1.77 o 
  -6   5  13       27.62       30.35      1.40 o 
  -5   5  13       41.99       39.88      0.85 o 
  -4   5  13       11.43       12.30      0.55 o 
  -3   5  13       33.38       29.64      0.86 o 
  -2   5  13       16.59       15.42      0.73 o 
  -7   6  13       10.00       11.00      1.26 o 
  -6   6  13       14.31       13.10      1.34 o 
  -5   6  13        1.28        3.45      0.53 o 
  -4   6  13       13.46       14.22      0.61 o 
 -10   0  14       22.59       23.83      0.99 o 
  -9   0  14        0.30        1.19      0.46 o 
  -8   0  14        3.68        3.89      0.49 o 
  -7   0  14        0.43        1.39      0.41 o 
  -6   0  14        0.02        0.02      0.38 o 
  -5   0  14       15.91       16.88      0.79 o 
  -4   0  14        0.34        0.31      0.41 o 
  -3   0  14        9.10        9.66      0.71 o 
  -2   0  14        6.12        4.80      0.75 o 
  -1   0  14        4.44        4.56      0.79 o 
 -10   1  14       14.00       15.61      0.64 o 
  -9   1  14       40.32       43.24      0.83 o 
  -8   1  14       31.21       32.58      0.72 o 
  -7   1  14       33.75       33.70      0.74 o 
  -6   1  14       54.31       51.40      0.89 o 
  -5   1  14       20.61       20.56      0.63 o 
  -4   1  14       10.55       11.52      0.56 o 
  -3   1  14        0.26        1.37      0.35 o 
  -2   1  14       13.50       16.60      0.68 o 
  -1   1  14       24.31       24.35      1.05 o 
 -10   2  14       47.34       48.12      0.84 o 
  -9   2  14        1.12        0.87      0.33 o 
  -8   2  14       14.48       13.19      0.55 o 
  -7   2  14       19.67       21.22      0.67 o 
  -6   2  14       34.46       35.44      0.79 o 
  -5   2  14        6.41        5.33      0.39 o 
  -4   2  14       11.61       10.11      0.52 o 
  -3   2  14       35.29       35.07      0.79 o 
  -2   2  14       31.35       33.16      0.97 o 
  -9   3  14        0.50        0.55      0.33 o 
  -8   3  14       53.14       58.19      1.15 o 
  -7   3  14       28.23       32.78      0.90 o 
  -6   3  14       32.33       31.88      0.82 o 
  -5   3  14       17.42       16.79      0.75 o 
  -4   3  14       22.35       26.74      0.74 o 
  -3   3  14       30.43       30.43      0.86 o 
  -2   3  14       13.78       13.64      0.64 o 
  -8   4  14       17.31       14.58      0.73 o 
  -7   4  14       75.31       78.65      1.35 o 
  -6   4  14       15.27       16.75      0.65 o 
  -5   4  14       10.70       10.93      0.77 o 
  -4   4  14       11.96       15.68      0.72 o 
  -3   4  14       55.17       59.48      2.20 o 
  -8   0  15       23.83       19.45      1.00 o 
  -7   0  15        0.24       -0.31      0.37 o 
  -6   0  15       24.13       24.83      0.89 o 
  -5   0  15       39.96       40.94      1.23 o 
  -4   0  15        9.36        8.71      0.83 o 
  -8   1  15       17.10       17.40      0.59 o 
  -7   1  15       11.01       12.31      0.48 o 
  -6   1  15       11.40       11.36      0.52 o 
  -5   1  15        8.43       11.36      0.56 o 
  -4   1  15        4.09        3.89      0.44 o 
  -7   2  15       14.82       13.05      0.62 o 
  -6   2  15        5.75        4.32      0.43 o 
  -5   2  15        2.27        0.76      0.60 o 
                                                 
